# Supplementary material for: Tetra­aqua­bis[1,1′-(4-methoxy­naph­thalene-1,3-diyldimethyl­ene)pyridinium-3-carboxyl­ate-κO]cobalt(II) bis­(perchlorate) hexa­hydrate
Source: Acta Crystallogr Sect E Struct Rep Online. 2008 May 14;64(Pt 6):m813. doi: 10.1107/S1600536808013123 (PMC2961628; doi:10.1107/S1600536808013123)
Supplement: Supplementary file 1 [file e-64-0m813-sup1.cif]

##############################################################################
###                                                                        ###
###        Electronic paper (Acta Crystallographica Section E)             ###
###                                                                        ###
##############################################################################
#                                                                            #
# This CIF contains the data in a paper accepted for publication in Acta     #
# Crystallographica Section E. It conforms to the requirements of Notes      #
# for Authors for Section E, and has been peer reviewed under the auspices   #
# of the IUCr Commission on Journals.                                        #
#                                                                            #
# Full details of the Crystallographic Information File format               #
# are given in the paper "The Crystallographic Information File (CIF):       #
# a New Standard Archive File for Crystallography" by S. R. Hall, F. H.      #
# Allen and I. D. Brown [Acta Cryst. (1991), A47, 655-685].                  #
#                                                                            #
# The current version of the core CIF dictionary is obtainable from          #
# ftp://ftp.iucr.org/pub/cif_core.dic. The current version number is 2.4.    #
#                                                                            #
# Software is freely available for graphical display of the structure(s) in  #
# this CIF.  For information consult the CIF home page http://www.iucr.org/  #
# cif/home.html                                                              #
#                                                                            #
# This file may be used for bona fide research purposes within the           #
# scientific community so long as proper attribution is given to the journal # 
# article from which it was obtained.                                        #
#                                                                            #
##############################################################################
                                             
data_I
_audit_creation_method     SHELXL-97
_chemical_name_systematic
;
Tetraaquabis[1,1'-(4-methoxynaphthalene-1,3-diyldimethylene)pyridinium-3-
carboxylate-\k<i>O</i>]cobalt(II) bis(perchlorate) hexahydrate
;
_chemical_name_common     'Co complex'
_chemical_formula_moiety     'C50 H48 Co1 N4 O14, 2(Cl O4 -), 6(H2 O1)'
_chemical_formula_sum     'C50 H60 Cl2 Co1 N4 O28'
_chemical_formula_iupac     '[Co (C25 H20 N2 O5)2 (H2 O)4] (Cl O4)2, 6H2 O'
_chemical_formula_weight     1294.86
_chemical_melting_point     ?
_symmetry_cell_setting     triclinic
_symmetry_space_group_name_H-M     'P -1'
loop_
    _symmetry_equiv_pos_as_xyz
    'x, y, z'
    '-x, -y, -z'
_cell_length_a     7.9162(19)
_cell_length_b     12.703(3)
_cell_length_c     14.757(3)
_cell_angle_alpha     71.159(6)
_cell_angle_beta     89.759(8)
_cell_angle_gamma     77.175(7)
_cell_volume     1365.7(5)
_cell_formula_units_Z     1
_cell_measurement_reflns_used     4046
_cell_measurement_theta_min     2.6
_cell_measurement_theta_max     27.8
_cell_measurement_temperature     113(2)
_exptl_crystal_description     prism
_exptl_crystal_colour     colorless
_exptl_crystal_size_max     0.18
_exptl_crystal_size_mid     0.16
_exptl_crystal_size_min     0.14
_exptl_crystal_density_diffrn     1.574
_exptl_crystal_density_meas     ?
_exptl_crystal_density_method     'not measured'
_exptl_crystal_F_000     673
_exptl_absorpt_coefficient_mu     0.510
_exptl_absorpt_correction_type     multi-scan
_exptl_absorpt_process_details     '(Jacobson, 1998)'
_exptl_absorpt_correction_T_min     0.9138
_exptl_absorpt_correction_T_max     0.9320
_exptl_special_details
;
;
_diffrn_ambient_temperature     113(2)
_diffrn_radiation_type     MoK\a
_diffrn_radiation_wavelength     0.71070
_diffrn_radiation_source     'fine-focus sealed tube'
_diffrn_radiation_monochromator     graphite
_diffrn_measurement_device_type     'Rigaku Saturn'
_diffrn_measurement_method     \w
_diffrn_detector_area_resol_mean     7.31
_diffrn_reflns_number     12559
_diffrn_reflns_av_R_equivalents     0.0235
_diffrn_reflns_av_sigmaI/netI     0.0306
_diffrn_reflns_theta_min     2.65
_diffrn_reflns_theta_max     25.00
_diffrn_reflns_theta_full     25.00
_diffrn_measured_fraction_theta_max     0.983
_diffrn_measured_fraction_theta_full     0.983
_diffrn_reflns_limit_h_min     -9
_diffrn_reflns_limit_h_max     9
_diffrn_reflns_limit_k_min     -13
_diffrn_reflns_limit_k_max     15
_diffrn_reflns_limit_l_min     -17
_diffrn_reflns_limit_l_max     17
_diffrn_standards_number     ?
_diffrn_standards_interval_count     ?
_diffrn_standards_interval_time     ?
_diffrn_standards_decay_%     ?
_refine_special_details
;
Refinement of <i>F</i>^2^ against ALL reflections. The weighted <i>R</i>-factor
<i>wR</i> and goodness of fit <i>S</i> are based on <i>F</i>^2^, conventional
<i>R</i>-factors <i>R</i> are based on <i>F</i>, with <i>F</i> set to zero for
negative <i>F</i>^2^. The threshold expression of <i>F</i>^2^ >
\s(<i>F</i>^2^) is used only for calculating <i>R</i>-factors(gt) <i>etc</i>.
and is not relevant to the choice of reflections for refinement.
<i>R</i>-factors based on <i>F</i>^2^ are statistically about twice as large
as those based on <i>F</i>, and <i>R</i>- factors based on ALL data will be
even larger.
;
_reflns_number_total     4738
_reflns_number_gt     4261
_reflns_threshold_expression     I>2\s(I)
_refine_ls_structure_factor_coef     Fsqd
_refine_ls_matrix_type     full
_refine_ls_R_factor_all     0.0618
_refine_ls_R_factor_gt     0.0574
_refine_ls_wR_factor_gt     0.1259
_refine_ls_wR_factor_ref     0.1284
_refine_ls_goodness_of_fit_ref     1.077
_refine_ls_restrained_S_all     1.715
_refine_ls_number_reflns     4738
_refine_ls_number_parameters     417
_refine_ls_number_restraints     17
_refine_ls_hydrogen_treatment     mixed
_refine_ls_weighting_scheme     calc
_refine_ls_weighting_details
         'calc w=1/[\s^2^(Fo^2^)+(0.0385P)^2^+4.0784P] where P=(Fo^2^+2Fc^2^)/3'
_atom_sites_solution_hydrogens     geom
_atom_sites_solution_primary     direct
_atom_sites_solution_secondary     difmap
_refine_ls_shift/su_max     0.004
_refine_ls_shift/su_mean     0.000
_refine_diff_density_max     1.271
_refine_diff_density_min     -0.453
_refine_ls_extinction_method     'SHELXL97 (Sheldrick, 2008)'
_refine_ls_extinction_coef     0.013(3)
_refine_ls_extinction_expression
                                  'Fc^*^=kFc[1+0.001xFc^2^\l^3^/sin(2\q)]^-1/4^'
loop_
    _atom_type_symbol
    _atom_type_description
    _atom_type_scat_dispersion_real
    _atom_type_scat_dispersion_imag
    _atom_type_scat_source
    'C' 'C' 0.0033 0.0016
                         'International Tables Vol C Tables 4.2.6.8 and 6.1.1.4'
    'H' 'H' 0.0000 0.0000
                         'International Tables Vol C Tables 4.2.6.8 and 6.1.1.4'
    'N' 'N' 0.0061 0.0033
                         'International Tables Vol C Tables 4.2.6.8 and 6.1.1.4'
    'O' 'O' 0.0106 0.0060
                         'International Tables Vol C Tables 4.2.6.8 and 6.1.1.4'
    'Co' 'Co' 0.3494 0.9721
                         'International Tables Vol C Tables 4.2.6.8 and 6.1.1.4'
    'Cl' 'Cl' 0.1484 0.1585
                         'International Tables Vol C Tables 4.2.6.8 and 6.1.1.4'
_computing_data_collection     'CrystalClear (Rigaku, 2002)'
_computing_cell_refinement     'CrystalClear (Rigaku, 2002)'
_computing_data_reduction     'CrystalClear (Rigaku, 2002)'
_computing_structure_solution     'SHELXS97 (Sheldrick, 2008)'
_computing_structure_refinement     'SHELXL97 (Sheldrick, 2008)'
_computing_molecular_graphics     '<b>[PLEASE PROVIDE SOFTWARE/REFERENCE]</b>'
_computing_publication_material     'CrystalStructure (Rigaku, 2002)'
loop_
    _atom_site_type_symbol
    _atom_site_label
    _atom_site_fract_x
    _atom_site_fract_y
    _atom_site_fract_z
    _atom_site_U_iso_or_equiv
    _atom_site_adp_type
    _atom_site_calc_flag
    _atom_site_refinement_flags
    _atom_site_occupancy
    _atom_site_disorder_assembly
    _atom_site_disorder_group
    Co Co1 1.5000 0.5000 0.5000 0.0166(3) Uani d S 1 . .
    N N1 0.7742(5) 0.6740(4) 0.2020(3) 0.0175(9) Uani d . 1 . .
    N N2 0.7187(6) 0.1380(4) 0.2728(3) 0.0228(10) Uani d . 1 . .
    O O1 1.1365(7) 0.4585(4) 0.4208(5) 0.073(2) Uani d . 1 . .
    O O2 1.2985(5) 0.5855(3) 0.3906(3) 0.0245(9) Uani d . 1 . .
    O O3 0.6931(6) 0.2768(4) 0.0159(4) 0.0443(12) Uani d . 1 . .
    O O4 1.1873(5) 0.1697(3) 0.3646(3) 0.0325(10) Uani d D 1 . .
    O O5 1.2889(5) -0.0172(3) 0.4167(3) 0.0321(10) Uani d D 1 . .
    C C1 1.1687(7) 0.5520(5) 0.3763(4) 0.0277(13) Uani d . 1 . .
    C C2 1.0353(7) 0.6348(5) 0.2975(4) 0.0220(12) Uani d . 1 . .
    C C3 1.0486(7) 0.7466(5) 0.2532(4) 0.0268(13) Uani d . 1 . .
    H H3 1.1446 0.7717 0.2701 0.032 Uiso calc R 1 . .
    C C4 0.9214(7) 0.8213(5) 0.1842(4) 0.0266(13) Uani d . 1 . .
    H H4 0.9292 0.8982 0.1538 0.032 Uiso calc R 1 . .
    C C5 0.7833(7) 0.7839(4) 0.1596(4) 0.0217(11) Uani d . 1 . .
    H H5 0.6946 0.8352 0.1130 0.026 Uiso calc R 1 . .
    C C6 0.8963(7) 0.6001(4) 0.2702(4) 0.0203(11) Uani d . 1 . .
    H H6 0.8862 0.5235 0.2997 0.024 Uiso calc R 1 . .
    C C7 0.6205(7) 0.6347(5) 0.1771(4) 0.0222(12) Uani d . 1 . .
    H H7A 0.5414 0.7000 0.1288 0.027 Uiso calc R 1 . .
    H H7B 0.5567 0.6114 0.2354 0.027 Uiso calc R 1 . .
    C C8 0.6653(7) 0.5364(4) 0.1382(4) 0.0213(12) Uani d . 1 . .
    C C9 0.7197(7) 0.5518(5) 0.0436(4) 0.0238(12) Uani d . 1 . .
    C C10 0.7556(11) 0.6557(5) -0.0161(4) 0.0432(19) Uani d . 1 . .
    H H10 0.7389 0.7190 0.0066 0.052 Uiso calc R 1 . .
    C C11 0.8159(8) 0.6675(6) -0.1092(5) 0.0381(15) Uani d . 1 . .
    H H11 0.8491 0.7356 -0.1454 0.046 Uiso calc R 1 . .
    C C12 0.8263(8) 0.5787(6) -0.1474(5) 0.0387(15) Uani d . 1 . .
    H H12 0.8620 0.5871 -0.2104 0.046 Uiso calc R 1 . .
    C C13 0.7823(8) 0.4757(5) -0.0902(4) 0.0307(14) Uani d . 1 . .
    H H13 0.7852 0.4160 -0.1161 0.037 Uiso calc R 1 . .
    C C14 0.7340(7) 0.4612(5) 0.0052(4) 0.0243(12) Uani d . 1 . .
    C C15 0.6947(7) 0.3564(5) 0.0618(5) 0.0260(13) Uani d . 1 . .
    C C16 0.6448(7) 0.3420(4) 0.1539(5) 0.0278(14) Uani d . 1 . .
    C C17 0.6314(7) 0.4329(5) 0.1918(4) 0.0243(12) Uani d . 1 . .
    H H17 0.5982 0.4223 0.2555 0.029 Uiso calc R 1 . .
    C C18 0.8347(13) 0.1867(7) 0.0329(7) 0.068(3) Uani d . 1 . .
    H H18A 0.9385 0.2157 0.0128 0.082 Uiso calc R 1 . .
    H H18B 0.8166 0.1373 -0.0035 0.082 Uiso calc R 1 . .
    H H18C 0.8504 0.1427 0.1016 0.082 Uiso calc R 1 . .
    C C19 0.5813(7) 0.2382(5) 0.2098(5) 0.0327(15) Uani d . 1 . .
    H H19A 0.5253 0.2121 0.1638 0.039 Uiso calc R 1 . .
    H H19B 0.4911 0.2610 0.2508 0.039 Uiso calc R 1 . .
    C C20 0.6727(7) 0.0366(5) 0.3076(4) 0.0261(12) Uani d . 1 . .
    H H20 0.5597 0.0311 0.2914 0.031 Uiso calc R 1 . .
    C C21 0.7884(8) -0.0581(5) 0.3660(4) 0.0280(13) Uani d . 1 . .
    H H21 0.7556 -0.1290 0.3907 0.034 Uiso calc R 1 . .
    C C22 0.9537(7) -0.0498(5) 0.3889(4) 0.0249(12) Uani d . 1 . .
    H H22 1.0363 -0.1157 0.4272 0.030 Uiso calc R 1 . .
    C C23 0.9980(7) 0.0553(4) 0.3556(4) 0.0209(11) Uani d . 1 . .
    C C24 0.8756(7) 0.1483(4) 0.2974(4) 0.0223(12) Uani d . 1 . .
    H H24 0.9033 0.2210 0.2744 0.027 Uiso calc R 1 . .
    C C25 1.1779(7) 0.0706(5) 0.3813(4) 0.0241(12) Uani d D 1 . .
    Cl Cl1 0.30440(18) 0.00621(11) 0.11433(10) 0.0254(4) Uani d . 1 . .
    O O6 0.2137(9) 0.0363(5) 0.1891(3) 0.072(2) Uani d . 1 . .
    O O7 0.4485(8) 0.0568(5) 0.0958(6) 0.075(2) Uani d . 1 . .
    O O8 0.1939(7) 0.0440(4) 0.0298(3) 0.0463(13) Uani d . 1 . .
    O O9 0.3657(6) -0.1168(3) 0.1445(3) 0.0324(10) Uani d . 1 . .
    O O10 1.6526(5) 0.6076(3) 0.4204(3) 0.0222(8) Uani d D 1 . .
    H H10A 1.604(7) 0.678(4) 0.399(4) 0.033 Uiso d D 1 . .
    H H10B 1.724(7) 0.597(5) 0.467(4) 0.033 Uiso d D 1 . .
    O O11 1.4046(5) 0.6184(3) 0.5691(3) 0.0241(9) Uani d D 1 . .
    H H11A 1.293(5) 0.645(5) 0.563(5) 0.036 Uiso d D 1 . .
    H H11B 1.447(7) 0.676(5) 0.566(5) 0.036 Uiso d D 1 . .
    O O12 0.9425(6) 0.3085(4) 0.4369(4) 0.0470(14) Uani d D 1 . .
    H H12A 0.985(10) 0.365(5) 0.431(6) 0.070 Uiso d D 1 . .
    H H12B 1.017(9) 0.260(5) 0.418(6) 0.070 Uiso d D 1 . .
    O O13 0.5220(6) 0.1760(3) 0.6610(3) 0.0319(10) Uani d D 1 . .
    H H13A 0.589(8) 0.128(5) 0.639(4) 0.048 Uiso d D 1 . .
    H H13B 0.562(9) 0.160(6) 0.720(3) 0.048 Uiso d D 1 . .
    O O14 0.5114(6) 0.8080(3) 0.5631(4) 0.0372(11) Uani d D 1 . .
    H H14A 0.598(7) 0.828(6) 0.582(5) 0.056 Uiso d D 1 . .
    H H14B 0.444(8) 0.871(5) 0.528(5) 0.056 Uiso d D 1 . .
loop_
    _atom_site_aniso_label
    _atom_site_aniso_U_11
    _atom_site_aniso_U_22
    _atom_site_aniso_U_33
    _atom_site_aniso_U_12
    _atom_site_aniso_U_13
    _atom_site_aniso_U_23
    Co1 0.0134(5) 0.0155(5) 0.0214(6) -0.0038(4) -0.0016(4) -0.0065(4)
    N1 0.018(2) 0.018(2) 0.017(2) -0.0025(17) -0.0011(17) -0.0080(18)
    N2 0.017(2) 0.017(2) 0.034(3) -0.0035(18) 0.001(2) -0.008(2)
    O1 0.064(4) 0.032(3) 0.097(5) -0.031(3) -0.062(3) 0.027(3)
    O2 0.0179(19) 0.024(2) 0.031(2) -0.0065(15) -0.0067(16) -0.0058(17)
    O3 0.043(3) 0.034(2) 0.063(3) -0.006(2) -0.001(2) -0.028(2)
    O4 0.018(2) 0.027(2) 0.054(3) -0.0024(16) -0.0073(19) -0.017(2)
    O5 0.028(2) 0.028(2) 0.035(2) 0.0062(18) -0.0103(18) -0.0130(19)
    C1 0.027(3) 0.018(3) 0.036(3) -0.006(2) -0.013(3) -0.005(2)
    C2 0.020(3) 0.020(3) 0.026(3) -0.004(2) -0.006(2) -0.007(2)
    C3 0.024(3) 0.025(3) 0.032(3) -0.010(2) -0.006(2) -0.007(2)
    C4 0.029(3) 0.018(3) 0.031(3) -0.008(2) -0.004(2) -0.003(2)
    C5 0.023(3) 0.020(3) 0.020(3) 0.000(2) -0.001(2) -0.007(2)
    C6 0.020(3) 0.017(3) 0.023(3) -0.004(2) -0.003(2) -0.005(2)
    C7 0.018(3) 0.024(3) 0.026(3) -0.005(2) -0.005(2) -0.011(2)
    C8 0.018(3) 0.018(3) 0.026(3) -0.002(2) -0.012(2) -0.006(2)
    C9 0.022(3) 0.021(3) 0.025(3) -0.001(2) -0.015(2) -0.005(2)
    C10 0.089(6) 0.010(3) 0.022(3) 0.005(3) -0.034(3) -0.004(2)
    C11 0.032(3) 0.042(4) 0.036(4) -0.009(3) 0.001(3) -0.007(3)
    C12 0.033(3) 0.046(4) 0.032(4) -0.001(3) 0.000(3) -0.011(3)
    C13 0.029(3) 0.031(3) 0.032(3) 0.005(2) -0.012(3) -0.018(3)
    C14 0.014(3) 0.021(3) 0.035(3) 0.002(2) -0.010(2) -0.010(2)
    C15 0.016(3) 0.020(3) 0.044(4) -0.001(2) -0.005(2) -0.015(3)
    C16 0.014(3) 0.013(3) 0.051(4) 0.000(2) -0.013(3) -0.005(3)
    C17 0.017(3) 0.023(3) 0.029(3) -0.002(2) -0.011(2) -0.005(2)
    C18 0.081(6) 0.050(5) 0.069(6) 0.020(4) -0.024(5) -0.036(5)
    C19 0.018(3) 0.020(3) 0.054(4) -0.002(2) -0.007(3) -0.005(3)
    C20 0.025(3) 0.021(3) 0.036(3) -0.011(2) 0.003(2) -0.011(2)
    C21 0.034(3) 0.019(3) 0.032(3) -0.012(2) 0.003(3) -0.006(2)
    C22 0.029(3) 0.019(3) 0.022(3) 0.000(2) -0.002(2) -0.006(2)
    C23 0.024(3) 0.019(3) 0.020(3) -0.003(2) 0.001(2) -0.008(2)
    C24 0.017(3) 0.018(3) 0.033(3) -0.005(2) 0.001(2) -0.009(2)
    C25 0.023(3) 0.023(3) 0.025(3) 0.002(2) -0.003(2) -0.012(2)
    Cl1 0.0301(7) 0.0203(7) 0.0229(7) 0.0008(5) -0.0019(6) -0.0076(5)
    O6 0.110(5) 0.048(3) 0.025(3) 0.039(3) 0.012(3) -0.006(2)
    O7 0.058(4) 0.046(3) 0.133(6) -0.031(3) 0.002(4) -0.034(4)
    O8 0.053(3) 0.043(3) 0.032(3) 0.006(2) -0.018(2) -0.008(2)
    O9 0.041(2) 0.018(2) 0.034(2) 0.0019(18) -0.0040(19) -0.0081(18)
    O10 0.0179(19) 0.0174(19) 0.028(2) -0.0036(15) -0.0002(16) -0.0041(16)
    O11 0.0197(19) 0.024(2) 0.034(2) -0.0066(16) 0.0017(17) -0.0143(18)
    O12 0.025(2) 0.026(2) 0.098(4) -0.0120(19) 0.014(2) -0.027(3)
    O13 0.036(2) 0.022(2) 0.031(2) 0.0036(18) -0.0073(19) -0.0067(18)
    O14 0.032(2) 0.022(2) 0.055(3) -0.0050(18) -0.020(2) -0.010(2)
_geom_special_details
;
All e.s.d.'s (except the e.s.d. in the dihedral angle between two l.s. planes)
are estimated using the full covariance matrix. The cell e.s.d.'s are taken
into account individually in the estimation of e.s.d.'s in distances, angles
and torsion angles; correlations between e.s.d.'s in cell parameters are only
used when they are defined by crystal symmetry. An approximate (isotropic)
treatment of cell e.s.d.'s is used for estimating e.s.d.'s involving l.s.
planes.
;
loop_
    _geom_bond_atom_site_label_1
    _geom_bond_atom_site_label_2
    _geom_bond_site_symmetry_2
    _geom_bond_distance
    _geom_bond_publ_flag
    Co1 O11 . 2.086(4) ?
    Co1 O11 2_866 2.086(4) ?
    Co1 O10 . 2.096(4) ?
    Co1 O10 2_866 2.096(4) ?
    Co1 O2 2_866 2.110(4) ?
    Co1 O2 . 2.110(4) ?
    N1 C6 . 1.351(7) ?
    N1 C5 . 1.350(7) ?
    N1 C7 . 1.502(6) ?
    N2 C24 . 1.340(7) ?
    N2 C20 . 1.355(7) ?
    N2 C19 . 1.516(7) ?
    O1 C1 . 1.240(7) ?
    O2 C1 . 1.240(7) ?
    O3 C18 . 1.370(9) ?
    O3 C15 . 1.389(7) ?
    O4 C25 . 1.222(7) ?
    O5 C25 . 1.217(7) ?
    C1 C2 . 1.517(8) ?
    C2 C6 . 1.379(7) ?
    C2 C3 . 1.386(8) ?
    C3 C4 . 1.383(8) ?
    C3 H3 . 0.9500 ?
    C4 C5 . 1.378(8) ?
    C4 H4 . 0.9500 ?
    C5 H5 . 0.9500 ?
    C6 H6 . 0.9500 ?
    C7 C8 . 1.509(7) ?
    C7 H7A . 0.9900 ?
    C7 H7B . 0.9900 ?
    C8 C17 . 1.382(8) ?
    C8 C9 . 1.424(8) ?
    C9 C10 . 1.419(9) ?
    C9 C14 . 1.421(8) ?
    C10 C11 . 1.425(10) ?
    C10 H10 . 0.9500 ?
    C11 C12 . 1.402(10) ?
    C11 H11 . 0.9500 ?
    C12 C13 . 1.426(9) ?
    C12 H12 . 0.9500 ?
    C13 C14 . 1.422(9) ?
    C13 H13 . 0.9500 ?
    C14 C15 . 1.425(8) ?
    C15 C16 . 1.380(9) ?
    C16 C17 . 1.422(8) ?
    C16 C19 . 1.503(8) ?
    C17 H17 . 0.9500 ?
    C18 H18A . 0.9800 ?
    C18 H18B . 0.9800 ?
    C18 H18C . 0.9800 ?
    C19 H19A . 0.9900 ?
    C19 H19B . 0.9900 ?
    C20 C21 . 1.370(8) ?
    C20 H20 . 0.9500 ?
    C21 C22 . 1.388(8) ?
    C21 H21 . 0.9500 ?
    C22 C23 . 1.389(8) ?
    C22 H22 . 0.9500 ?
    C23 C24 . 1.384(8) ?
    C23 C25 . 1.544(8) ?
    C24 H24 . 0.9500 ?
    Cl1 O8 . 1.410(5) ?
    Cl1 O7 . 1.413(5) ?
    Cl1 O6 . 1.423(5) ?
    Cl1 O9 . 1.446(4) ?
    O10 H10A . 0.84(4) ?
    O10 H10B . 0.85(4) ?
    O11 H11A . 0.87(4) ?
    O11 H11B . 0.86(4) ?
    O12 H12A . 0.83(4) ?
    O12 H12B . 0.87(4) ?
    O13 H13A . 0.86(4) ?
    O13 H13B . 0.86(4) ?
    O14 H14A . 0.86(4) ?
    O14 H14B . 0.86(4) ?
loop_
    _geom_angle_atom_site_label_1
    _geom_angle_atom_site_label_2
    _geom_angle_atom_site_label_3
    _geom_angle_site_symmetry_1
    _geom_angle_site_symmetry_3
    _geom_angle
    _geom_angle_publ_flag
    O11 Co1 O11 . 2_866 180.0 ?
    O11 Co1 O10 . . 89.89(15) ?
    O11 Co1 O10 2_866 . 90.11(15) ?
    O11 Co1 O10 . 2_866 90.11(15) ?
    O11 Co1 O10 2_866 2_866 89.89(15) ?
    O10 Co1 O10 . 2_866 179.9990(10)
                                   ?
    O11 Co1 O2 . 2_866 90.63(15) ?
    O11 Co1 O2 2_866 2_866 89.37(15) ?
    O10 Co1 O2 . 2_866 91.78(15) ?
    O10 Co1 O2 2_866 2_866 88.22(15) ?
    O11 Co1 O2 . . 89.37(15) ?
    O11 Co1 O2 2_866 . 90.63(15) ?
    O10 Co1 O2 . . 88.22(15) ?
    O10 Co1 O2 2_866 . 91.78(15) ?
    O2 Co1 O2 2_866 . 179.9980(10)
                                 ?
    C6 N1 C5 . . 121.2(4) ?
    C6 N1 C7 . . 119.1(4) ?
    C5 N1 C7 . . 119.6(4) ?
    C24 N2 C20 . . 120.7(5) ?
    C24 N2 C19 . . 122.8(4) ?
    C20 N2 C19 . . 116.5(4) ?
    C1 O2 Co1 . . 127.1(4) ?
    C18 O3 C15 . . 117.9(6) ?
    O2 C1 O1 . . 126.4(5) ?
    O2 C1 C2 . . 116.4(5) ?
    O1 C1 C2 . . 117.2(5) ?
    C6 C2 C3 . . 118.9(5) ?
    C6 C2 C1 . . 120.1(5) ?
    C3 C2 C1 . . 121.0(5) ?
    C4 C3 C2 . . 119.6(5) ?
    C4 C3 H3 . . 120.2 ?
    C2 C3 H3 . . 120.2 ?
    C5 C4 C3 . . 119.8(5) ?
    C5 C4 H4 . . 120.1 ?
    C3 C4 H4 . . 120.1 ?
    N1 C5 C4 . . 119.8(5) ?
    N1 C5 H5 . . 120.1 ?
    C4 C5 H5 . . 120.1 ?
    N1 C6 C2 . . 120.6(5) ?
    N1 C6 H6 . . 119.7 ?
    C2 C6 H6 . . 119.7 ?
    N1 C7 C8 . . 114.6(4) ?
    N1 C7 H7A . . 108.6 ?
    C8 C7 H7A . . 108.6 ?
    N1 C7 H7B . . 108.6 ?
    C8 C7 H7B . . 108.6 ?
    H7A C7 H7B . . 107.6 ?
    C17 C8 C9 . . 119.5(5) ?
    C17 C8 C7 . . 118.3(5) ?
    C9 C8 C7 . . 121.7(5) ?
    C10 C9 C14 . . 117.9(5) ?
    C10 C9 C8 . . 122.8(5) ?
    C14 C9 C8 . . 119.3(5) ?
    C9 C10 C11 . . 121.7(5) ?
    C9 C10 H10 . . 119.1 ?
    C11 C10 H10 . . 119.1 ?
    C12 C11 C10 . . 120.0(6) ?
    C12 C11 H11 . . 120.0 ?
    C10 C11 H11 . . 120.0 ?
    C11 C12 C13 . . 119.0(6) ?
    C11 C12 H12 . . 120.5 ?
    C13 C12 H12 . . 120.5 ?
    C14 C13 C12 . . 120.8(5) ?
    C14 C13 H13 . . 119.6 ?
    C12 C13 H13 . . 119.6 ?
    C9 C14 C13 . . 120.4(5) ?
    C9 C14 C15 . . 119.7(5) ?
    C13 C14 C15 . . 119.8(5) ?
    C16 C15 O3 . . 123.0(5) ?
    C16 C15 C14 . . 120.4(5) ?
    O3 C15 C14 . . 116.3(6) ?
    C15 C16 C17 . . 119.5(5) ?
    C15 C16 C19 . . 120.9(5) ?
    C17 C16 C19 . . 119.1(6) ?
    C8 C17 C16 . . 121.6(6) ?
    C8 C17 H17 . . 119.2 ?
    C16 C17 H17 . . 119.2 ?
    O3 C18 H18A . . 109.5 ?
    O3 C18 H18B . . 109.5 ?
    H18A C18 H18B . . 109.5 ?
    O3 C18 H18C . . 109.5 ?
    H18A C18 H18C . . 109.5 ?
    H18B C18 H18C . . 109.5 ?
    C16 C19 N2 . . 115.7(4) ?
    C16 C19 H19A . . 108.3 ?
    N2 C19 H19A . . 108.3 ?
    C16 C19 H19B . . 108.3 ?
    N2 C19 H19B . . 108.3 ?
    H19A C19 H19B . . 107.4 ?
    N2 C20 C21 . . 120.3(5) ?
    N2 C20 H20 . . 119.8 ?
    C21 C20 H20 . . 119.8 ?
    C20 C21 C22 . . 119.6(5) ?
    C20 C21 H21 . . 120.2 ?
    C22 C21 H21 . . 120.2 ?
    C21 C22 C23 . . 119.7(5) ?
    C21 C22 H22 . . 120.1 ?
    C23 C22 H22 . . 120.1 ?
    C24 C23 C22 . . 118.2(5) ?
    C24 C23 C25 . . 119.7(5) ?
    C22 C23 C25 . . 122.1(5) ?
    N2 C24 C23 . . 121.4(5) ?
    N2 C24 H24 . . 119.3 ?
    C23 C24 H24 . . 119.3 ?
    O5 C25 O4 . . 129.2(5) ?
    O5 C25 C23 . . 115.8(5) ?
    O4 C25 C23 . . 115.0(5) ?
    O8 Cl1 O7 . . 109.3(4) ?
    O8 Cl1 O6 . . 110.4(3) ?
    O7 Cl1 O6 . . 109.7(4) ?
    O8 Cl1 O9 . . 109.5(3) ?
    O7 Cl1 O9 . . 109.0(3) ?
    O6 Cl1 O9 . . 108.9(3) ?
    Co1 O10 H10A . . 116(5) ?
    Co1 O10 H10B . . 96(4) ?
    H10A O10 H10B . . 109(4) ?
    Co1 O11 H11A . . 116(4) ?
    Co1 O11 H11B . . 124(4) ?
    H11A O11 H11B . . 105(4) ?
    H12A O12 H12B . . 107(5) ?
    H13A O13 H13B . . 105(4) ?
    H14A O14 H14B . . 105(4) ?
loop_
    _geom_torsion_atom_site_label_1
    _geom_torsion_atom_site_label_2
    _geom_torsion_atom_site_label_3
    _geom_torsion_atom_site_label_4
    _geom_torsion_site_symmetry_1
    _geom_torsion_site_symmetry_2
    _geom_torsion_site_symmetry_3
    _geom_torsion_site_symmetry_4
    _geom_torsion
    _geom_torsion_publ_flag
    O11 Co1 O2 C1 . . . . -107.3(5) ?
    O11 Co1 O2 C1 2_866 . . . 72.7(5) ?
    O10 Co1 O2 C1 . . . . 162.8(5) ?
    O10 Co1 O2 C1 2_866 . . . -17.2(5) ?
    O2 Co1 O2 C1 2_866 . . .  4E1(3)
                                    ?
    Co1 O2 C1 O1 . . . . -4.0(10) ?
    Co1 O2 C1 C2 . . . . 174.9(4) ?
    O2 C1 C2 C6 . . . . 173.3(5) ?
    O1 C1 C2 C6 . . . . -7.7(9) ?
    O2 C1 C2 C3 . . . . -8.1(9) ?
    O1 C1 C2 C3 . . . . 171.0(7) ?
    C6 C2 C3 C4 . . . . 1.2(9) ?
    C1 C2 C3 C4 . . . . -177.5(6) ?
    C2 C3 C4 C5 . . . . -0.4(9) ?
    C6 N1 C5 C4 . . . . 1.7(8) ?
    C7 N1 C5 C4 . . . . 178.1(5) ?
    C3 C4 C5 N1 . . . . -1.1(9) ?
    C5 N1 C6 C2 . . . . -1.0(8) ?
    C7 N1 C6 C2 . . . . -177.4(5) ?
    C3 C2 C6 N1 . . . . -0.5(8) ?
    C1 C2 C6 N1 . . . . 178.2(5) ?
    C6 N1 C7 C8 . . . . -61.4(6) ?
    C5 N1 C7 C8 . . . . 122.1(5) ?
    N1 C7 C8 C17 . . . . 114.7(5) ?
    N1 C7 C8 C9 . . . . -73.6(6) ?
    C17 C8 C9 C10 . . . . 179.5(5) ?
    C7 C8 C9 C10 . . . . 7.8(8) ?
    C17 C8 C9 C14 . . . . 1.5(7) ?
    C7 C8 C9 C14 . . . . -170.2(5) ?
    C14 C9 C10 C11 . . . . -4.3(9) ?
    C8 C9 C10 C11 . . . . 177.6(6) ?
    C9 C10 C11 C12 . . . . 5.8(10) ?
    C10 C11 C12 C13 . . . . -2.5(9) ?
    C11 C12 C13 C14 . . . . -2.0(9) ?
    C10 C9 C14 C13 . . . . -0.2(8) ?
    C8 C9 C14 C13 . . . . 177.9(5) ?
    C10 C9 C14 C15 . . . . -178.3(5) ?
    C8 C9 C14 C15 . . . . -0.2(7) ?
    C12 C13 C14 C9 . . . . 3.4(8) ?
    C12 C13 C14 C15 . . . . -178.5(5) ?
    C18 O3 C15 C16 . . . . -84.6(8) ?
    C18 O3 C15 C14 . . . . 101.7(8) ?
    C9 C14 C15 C16 . . . . -0.8(8) ?
    C13 C14 C15 C16 . . . . -178.9(5) ?
    C9 C14 C15 O3 . . . . 173.1(5) ?
    C13 C14 C15 O3 . . . . -5.0(7) ?
    O3 C15 C16 C17 . . . . -172.9(5) ?
    C14 C15 C16 C17 . . . . 0.6(8) ?
    O3 C15 C16 C19 . . . . -1.3(8) ?
    C14 C15 C16 C19 . . . . 172.2(5) ?
    C9 C8 C17 C16 . . . . -1.7(8) ?
    C7 C8 C17 C16 . . . . 170.2(5) ?
    C15 C16 C17 C8 . . . . 0.7(8) ?
    C19 C16 C17 C8 . . . . -171.1(5) ?
    C15 C16 C19 N2 . . . . 92.2(7) ?
    C17 C16 C19 N2 . . . . -96.1(6) ?
    C24 N2 C19 C16 . . . . 16.4(8) ?
    C20 N2 C19 C16 . . . . -166.5(5) ?
    C24 N2 C20 C21 . . . . -2.2(8) ?
    C19 N2 C20 C21 . . . . -179.3(5) ?
    N2 C20 C21 C22 . . . . -0.5(9) ?
    C20 C21 C22 C23 . . . . 2.6(9) ?
    C21 C22 C23 C24 . . . . -2.2(8) ?
    C21 C22 C23 C25 . . . . 178.1(5) ?
    C20 N2 C24 C23 . . . . 2.6(8) ?
    C19 N2 C24 C23 . . . . 179.6(5) ?
    C22 C23 C24 N2 . . . . -0.4(8) ?
    C25 C23 C24 N2 . . . . 179.3(5) ?
    C24 C23 C25 O5 . . . . -166.5(5) ?
    C22 C23 C25 O5 . . . . 13.3(8) ?
    C24 C23 C25 O4 . . . . 14.9(8) ?
    C22 C23 C25 O4 . . . . -165.4(5) ?
loop_
    _geom_hbond_atom_site_label_D
    _geom_hbond_atom_site_label_H
    _geom_hbond_atom_site_label_A
    _geom_hbond_site_symmetry_A
    _geom_hbond_distance_DH
    _geom_hbond_distance_HA
    _geom_hbond_distance_DA
    _geom_hbond_angle_DHA
    O10 H10A O13 2_766 0.84(4) 1.83(4) 2.665(5) 171(6)
    O10 H10B O1 2_866 0.85(4) 1.84(4) 2.668(6) 166(6)
    O11 H11A O12 2_766 0.87(4) 1.83(4) 2.690(6) 174(7)
    O11 H11B O14 1_655 0.86(4) 1.85(4) 2.701(5) 173(6)
    O12 H12A O1 . 0.83(4) 1.84(5) 2.654(6) 164(8)
    O12 H12B O4 . 0.87(4) 1.91(4) 2.772(6) 173(8)
    O13 H13A O5 2_756 0.86(4) 1.94(4) 2.787(6) 172(7)
    O13 H13B O9 2_656 0.86(4) 1.95(4) 2.815(6) 175(7)
    O13 H13B Cl1 2_656 0.86(4) 2.69(6) 3.451(4) 147(6)
    O14 H14A O4 2_766 0.86(4) 1.88(4) 2.724(6) 165(7)
    O14 H14B O5 1_465 0.86(4) 1.98(4) 2.811(6) 160(7)
data_global
_journal_date_recd_electronic     2007-11-30
_journal_date_accepted     2008-05-04
_journal_name_full     'Acta Crystallographica, Section E'
_journal_year     2008
_journal_volume     64
_journal_issue      6
_journal_page_first     m813
_journal_page_last     m813
_journal_paper_category     QM
_journal_coeditor_code     GW2035
_publ_contact_author_name     ' Feng-Bo Xu'
_publ_contact_author_address
;
State Key Laboratory and Institute of Elemento-Organic Chemistry
Nankai University
Tianjin
Weijin road No 94 ,Tianjin
China
;
_publ_contact_author_email     fengboxu23@eyou.com
_publ_contact_author_fax     ?
_publ_contact_author_phone     '86-22-23504235'
_publ_section_title
;\
Tetraaquabis[1,1'-(4-methoxynaphthalene-1,3-diyldimethylene)pyridinium-3-\
carboxylate-\k<i>O</i>]cobalt(II) bis(perchlorate) hexahydrate
;
loop_
    _publ_author_name
    _publ_author_footnote
    _publ_author_address
    'Guo-Hua Wang' .
;
State key laboratory of Elomento-Organic Chemistry
Nankai University, Tianjin 30071, People's Republic of China
;
    'Feng-Bo Xu' .
;
State key laboratory of Elomento-Organic Chemistry
Nankai University, Tianjin 30071, People's Republic of China
;
    'Qing-Shan Li' .
;
State key laboratory of Elomento-Organic Chemistry
Nankai University, Tianjin 30071, People's Republic of China
;
