# Supplementary material for: Tetra­aqua­bis[1,1′-(4-methoxy­naph­thalene-1,3-diyldimethyl­ene)pyridinium-3-carboxyl­ate-κO]cobalt(II) bis­(perchlorate) hexa­hydrate
Source: Acta Crystallogr Sect E Struct Rep Online. 2008 May 14;64(Pt 6):m813. doi: 10.1107/S1600536808013123 (PMC2961628; doi:10.1107/S1600536808013123)
Supplement: Supplementary file 2 [file e-64-0m813-Isup2.hkl]

# 
# h,k,l, Fc-squared, Fo-squared, sigma(Fo-squared) and status flag 
# 
data_I
_shelx_title ' _R70615d                         P-1' 
_shelx_refln_list_code          4 
_shelx_F_calc_maximum      126.59 
_exptl_crystal_F_000       707.00 
_reflns_d_resolution_high  0.8407 
 
loop_ 
 _symmetry_equiv_pos_as_xyz 
 'x, y, z' 
 '-x, -y, -z' 
 
_cell_length_a     7.9162 
_cell_length_b    12.7030 
_cell_length_c    14.7570 
_cell_angle_alpha  71.159 
_cell_angle_beta   89.759 
_cell_angle_gamma  77.175 
 
_shelx_F_squared_multiplier     1.000 
 
loop_ 
 _refln_index_h 
 _refln_index_k 
 _refln_index_l 
 _refln_F_squared_calc 
 _refln_F_squared_meas 
 _refln_F_squared_sigma 
 _refln_observed_status 
   1   0   0     1113.72     1599.32     13.31 o 
   2   0   0     7232.48     6892.34    101.82 o 
   3   0   0        6.19        5.30      1.60 o 
   4   0   0      785.38      821.49     13.97 o 
   5   0   0      678.20      534.70     11.67 o 
   6   0   0     1309.88     1239.95     26.58 o 
   7   0   0      178.37      151.11      7.60 o 
   8   0   0       62.48       87.27      8.94 o 
   9   0   0      243.44      225.34     16.17 o 
  -8   1   0     1308.64     1369.16     34.64 o 
  -7   1   0      212.77      238.75     11.12 o 
  -6   1   0      100.73      114.89      5.41 o 
  -5   1   0        6.38       25.90      3.57 o 
  -4   1   0      640.03      583.21      8.35 o 
  -3   1   0      745.49      809.94      8.57 o 
  -2   1   0     1216.48     1506.79     14.21 o 
  -1   1   0      755.14      454.06      5.04 o 
   1   1   0      649.12      531.88      7.44 o 
   2   1   0     3931.87     3781.41     30.58 o 
   3   1   0     2063.73     1600.73     22.12 o 
   4   1   0     3849.20     3415.23     60.61 o 
   5   1   0      170.34      252.66      7.61 o 
   6   1   0      235.09      226.83      9.38 o 
   7   1   0      418.10      476.95     14.43 o 
   8   1   0       23.65       31.21      4.63 o 
   9   1   0      171.30      119.04     15.39 o 
  -8   2   0      112.57       91.11     11.47 o 
  -7   2   0      368.40      359.68     10.10 o 
  -6   2   0     1468.01     1498.35     22.81 o 
  -5   2   0       20.73       60.38      3.52 o 
  -4   2   0      195.96      155.44      3.72 o 
  -3   2   0       99.80      117.66      4.36 o 
  -2   2   0     2297.06     1987.07     10.36 o 
  -1   2   0      753.73      616.81     11.36 o 
   1   2   0      622.33      618.45      9.01 o 
   2   2   0     3516.12     4215.19     25.33 o 
   3   2   0       84.68      155.96      4.74 o 
   4   2   0      228.81      224.73      6.57 o 
   5   2   0     2234.87     2410.10     55.13 o 
   6   2   0      191.05      215.74     22.62 o 
   7   2   0       52.41       51.92      9.13 o 
   8   2   0       14.29       22.81      7.21 o 
   9   2   0       15.76       15.26      9.12 o 
  -8   3   0      543.75      577.55     17.59 o 
  -7   3   0      499.68      465.78     19.28 o 
  -6   3   0       53.72       51.24      5.22 o 
  -5   3   0      251.98      271.79      9.38 o 
  -4   3   0      267.17      194.65      4.20 o 
  -3   3   0     9423.89     9622.52     86.96 o 
  -2   3   0      203.06      228.06      3.45 o 
  -1   3   0     1827.16     2138.34     19.59 o 
   0   3   0      513.37      718.92      7.46 o 
   1   3   0       61.26       38.32      2.50 o 
   2   3   0     9025.35     9406.80     68.07 o 
   3   3   0     4889.98     4898.12     42.59 o 
   4   3   0        5.72       38.68      4.09 o 
   5   3   0      366.91      402.56      9.66 o 
   6   3   0      202.23      187.25      7.25 o 
   7   3   0       18.57       41.07      8.86 o 
   8   3   0      469.28      510.65     14.53 o 
   9   3   0      147.96      141.86      7.99 o 
  -8   4   0        3.63        6.82      4.88 o 
  -7   4   0       12.04       15.71      8.15 o 
  -6   4   0      236.92      233.69      9.54 o 
  -5   4   0      267.30      302.78      7.81 o 
  -4   4   0        9.32       19.91      4.66 o 
  -3   4   0     1275.56     1340.48     15.08 o 
  -2   4   0       48.14       55.75      2.52 o 
  -1   4   0      239.11      343.33      4.05 o 
   0   4   0      336.44      139.73      2.39 o 
   1   4   0     1553.49     1133.54     10.71 o 
   2   4   0       32.41       45.21      1.19 o 
   3   4   0        3.95       15.58      4.11 o 
   4   4   0     9445.43     9585.36     35.75 o 
   5   4   0     2409.55     2154.25     29.78 o 
   6   4   0      182.73      218.16      6.45 o 
   7   4   0        9.66       20.34      4.30 o 
   8   4   0      116.27      106.74      6.73 o 
   9   4   0       46.87       67.22      6.79 o 
  -7   5   0      482.75      473.61     19.38 o 
  -6   5   0       32.66       36.24     15.11 o 
  -5   5   0       75.63       83.98      6.37 o 
  -4   5   0      258.29      251.43      6.69 o 
  -3   5   0      718.65      794.68     14.76 o 
  -2   5   0      206.28      252.83      5.77 o 
  -1   5   0       23.83       37.98      2.69 o 
   0   5   0     2214.08     2253.72     24.17 o 
   1   5   0      954.71      967.82      7.56 o 
   2   5   0     1803.61     1687.69     27.81 o 
   3   5   0       48.01       44.07      3.74 o 
   4   5   0      222.18      240.59      4.16 o 
   5   5   0       27.61       58.44      3.69 o 
   6   5   0      101.80      102.98      7.79 o 
   7   5   0      117.34      129.15      7.14 o 
   8   5   0      273.87      288.17      9.12 o 
   9   5   0        3.46        1.42      1.81 o 
  -7   6   0      139.97      103.95     22.22 o 
  -6   6   0      718.41      751.61     29.63 o 
  -5   6   0      560.52      575.41     14.60 o 
  -4   6   0      533.97      464.62      7.73 o 
  -3   6   0      605.51      532.54     11.88 o 
  -2   6   0       37.17       48.18      5.18 o 
  -1   6   0      317.09      309.71      6.80 o 
   0   6   0     2474.36     2699.69     39.93 o 
   1   6   0     3993.64     4221.04     27.27 o 
   2   6   0      217.07      239.33      9.79 o 
   3   6   0      279.82      316.63     15.03 o 
   4   6   0     1663.22     1536.60     25.44 o 
   5   6   0     1657.08     1735.75     18.70 o 
   6   6   0        9.97       26.25      4.23 o 
   7   6   0      307.95      285.41      9.17 o 
   8   6   0      181.56      184.79     14.92 o 
   9   6   0      119.88       99.03     13.85 o 
  -6   7   0        9.43       12.31      6.50 o 
  -5   7   0      171.90      150.51      6.02 o 
  -4   7   0      547.05      590.21     11.40 o 
  -3   7   0      837.36      839.17     13.81 o 
  -2   7   0     1379.88     1331.73     18.58 o 
  -1   7   0     1631.01     1751.39     22.02 o 
   0   7   0       22.99       44.01      2.68 o 
   1   7   0      259.00      399.37      6.31 o 
   2   7   0     2924.54     2719.22     41.21 o 
   3   7   0     1665.11     1548.15     34.37 o 
   4   7   0       62.02       69.79      6.96 o 
   5   7   0     1278.72     1233.47     18.74 o 
   6   7   0      130.04      128.29      4.69 o 
   7   7   0      498.60      529.88     17.01 o 
   8   7   0      508.56      492.22     24.64 o 
   9   7   0       85.73       72.00     10.66 o 
  -6   8   0      106.74       86.74     18.65 o 
  -5   8   0      525.45      436.87     16.99 o 
  -4   8   0       61.65       28.32      8.33 o 
  -3   8   0     1138.97     1087.41     27.70 o 
  -2   8   0      125.23       89.48      4.23 o 
  -1   8   0     1305.58     1261.94     17.28 o 
   0   8   0        6.00        7.85      2.44 o 
   1   8   0      830.00      702.56     11.02 o 
   2   8   0        8.02       11.45      4.63 o 
   3   8   0      605.59      628.99     17.83 o 
   4   8   0       10.47       32.23      5.73 o 
   5   8   0      551.63      502.97     12.45 o 
   6   8   0      121.16      115.44      8.70 o 
   7   8   0        3.78        3.95      3.81 o 
   8   8   0      149.82       87.76     12.66 o 
  -5   9   0       24.25       29.64     12.17 o 
  -4   9   0       55.96       65.95      4.74 o 
  -3   9   0      579.06      598.96     13.73 o 
  -2   9   0     1616.13     1615.03     32.05 o 
  -1   9   0       29.16       99.74      5.47 o 
   0   9   0      190.80      204.54      6.32 o 
   1   9   0      303.36      316.42      6.19 o 
   2   9   0     1736.03     1696.04     34.26 o 
   3   9   0      725.98      724.00     17.74 o 
   4   9   0      277.73      280.66      9.39 o 
   5   9   0      114.89      104.66     12.48 o 
   6   9   0      113.93      101.15      8.29 o 
   7   9   0      222.71      247.40     21.79 o 
   8   9   0       31.06       26.06     11.80 o 
  -5  10   0       85.73      127.26     17.58 o 
  -4  10   0       19.66       23.95     11.25 o 
  -3  10   0      307.76      330.63      9.54 o 
  -2  10   0      545.90      578.72     17.51 o 
  -1  10   0      633.75      595.75     10.33 o 
   0  10   0       46.52       76.97      4.97 o 
   1  10   0      367.14      385.61      6.78 o 
   2  10   0       55.92       84.52      6.63 o 
   3  10   0      160.37      186.58      9.60 o 
   4  10   0      374.68      342.74     12.76 o 
   5  10   0     1679.16     1585.97     37.97 o 
   6  10   0       56.79       55.45      7.21 o 
   7  10   0      188.39      171.78     18.65 o 
   8  10   0        2.67        4.61      2.96 o 
  -4  11   0        6.12        7.45      5.64 o 
  -3  11   0      509.80      524.76     14.33 o 
  -2  11   0      381.09      418.57     12.12 o 
  -1  11   0       30.68       25.54      5.89 o 
   0  11   0        0.44        1.20      1.82 o 
   1  11   0        9.46       20.67      8.33 o 
   2  11   0       41.07       56.12      6.38 o 
   3  11   0       41.50       73.96      9.84 o 
   4  11   0      620.98      562.96     18.25 o 
   5  11   0       30.74       43.00      6.62 o 
   6  11   0       64.00       72.26      7.30 o 
   7  11   0      145.05      130.62     15.97 o 
  -3  12   0      141.59      143.10     11.30 o 
  -2  12   0       53.17       45.67      8.76 o 
  -1  12   0      224.73      236.50     10.75 o 
   0  12   0       45.47       42.31     10.48 o 
   1  12   0       12.40       10.42      5.73 o 
   2  12   0        0.44        6.21      3.59 o 
   3  12   0      133.06      148.02      8.83 o 
   4  12   0      116.39      131.49      8.34 o 
   5  12   0      565.20      606.83     21.37 o 
   6  12   0      219.63      202.87     10.55 o 
  -1  13   0      216.26      232.31     11.53 o 
   0  13   0       13.43       12.04      5.33 o 
   1  13   0       27.31       42.26      9.40 o 
   2  13   0      277.35      243.61     11.33 o 
   3  13   0       79.95       92.97     16.84 o 
   4  13   0      473.90      443.95     21.74 o 
   5  13   0      189.43      195.88     10.78 o 
   1  14   0       97.89       99.23     12.94 o 
   2  14   0       77.11       81.75      8.45 o 
   3  14   0       68.85       70.35     13.14 o 
   4  14   0        0.77        3.81      3.45 o 
  -5 -13   1      131.34      101.50     17.21 o 
  -4 -13   1      209.79      217.86      9.10 o 
  -3 -13   1       24.63       51.10      7.30 o 
  -2 -13   1       18.58       15.46      5.18 o 
  -1 -13   1      304.60      319.13     13.47 o 
   0 -13   1        7.43        4.32      3.56 o 
   1 -13   1       91.96      101.79      8.71 o 
  -6 -12   1       28.53       30.74      6.32 o 
  -5 -12   1       87.04       77.20     10.29 o 
  -4 -12   1       52.36       91.98     18.95 o 
  -3 -12   1      140.30      177.16     12.13 o 
  -2 -12   1      627.72      576.70     27.58 o 
  -1 -12   1      170.30      205.13     12.28 o 
   0 -12   1        9.93        8.34      3.75 o 
   1 -12   1       23.11       21.75      9.30 o 
   2 -12   1       54.95       65.24      7.20 o 
  -7 -11   1        0.97        3.74      4.15 o 
  -6 -11   1       17.89       19.80      5.48 o 
  -5 -11   1      675.15      700.95     23.26 o 
  -4 -11   1      541.18      468.88     15.68 o 
  -3 -11   1      250.90      224.70     13.43 o 
  -2 -11   1       92.03       73.83     10.32 o 
  -1 -11   1       55.88       44.59     10.55 o 
   0 -11   1      161.97      171.47      6.08 o 
   1 -11   1      318.65      330.81      7.12 o 
   2 -11   1       39.06       37.23      8.56 o 
   3 -11   1      297.82      306.54     19.53 o 
  -7 -10   1        1.09        5.03      4.60 o 
  -6 -10   1       24.81       23.67      5.68 o 
  -5 -10   1        4.00        9.32      5.02 o 
  -4 -10   1      137.00      135.69     11.12 o 
  -3 -10   1      783.87      708.34     17.39 o 
  -2 -10   1     1432.49     1417.36     23.77 o 
  -1 -10   1       95.58       79.38      5.17 o 
   0 -10   1       44.76       54.41      6.44 o 
   1 -10   1      975.27     1083.21     19.69 o 
   2 -10   1      677.47      637.26     14.48 o 
   3 -10   1        0.82        6.16      2.64 o 
   4 -10   1      534.39      567.17     35.53 o 
  -8  -9   1      134.50      143.88     13.69 o 
  -7  -9   1       22.16       11.85      6.84 o 
  -6  -9   1        9.78       10.53      7.05 o 
  -5  -9   1      640.84      682.00     20.82 o 
  -4  -9   1     1298.64     1268.79     24.32 o 
  -3  -9   1       94.40      105.08      8.87 o 
  -2  -9   1       13.55       12.18      1.59 o 
  -1  -9   1      620.86      592.32     10.16 o 
   0  -9   1     2642.19     2678.26     32.87 o 
   1  -9   1      834.78      771.04     14.52 o 
   2  -9   1      191.06      256.93      7.84 o 
   3  -9   1       18.81       10.04      3.36 o 
   4  -9   1       16.93       21.74      9.20 o 
   5  -9   1      312.43      330.08     13.06 o 
  -8  -8   1      483.79      592.19     19.56 o 
  -7  -8   1      148.00      132.49      9.15 o 
  -6  -8   1      947.74      928.59     26.01 o 
  -5  -8   1      327.73      415.43     10.25 o 
  -4  -8   1      524.26      508.87     16.34 o 
  -3  -8   1       95.25       94.10      7.02 o 
  -2  -8   1      706.99      707.74     10.70 o 
  -1  -8   1      210.93      256.06      9.15 o 
   0  -8   1      219.51      229.11      5.63 o 
   1  -8   1      626.32      556.93     11.37 o 
   2  -8   1      531.28      556.58      8.51 o 
   3  -8   1      196.66      180.33      6.63 o 
   4  -8   1      395.43      393.67     14.06 o 
   5  -8   1       39.73       64.77     11.36 o 
   6  -8   1      104.01      112.35     24.41 o 
  -8  -7   1      194.25      221.25      9.91 o 
  -7  -7   1      167.52      156.84      9.99 o 
  -6  -7   1     1116.73     1091.16     19.76 o 
  -5  -7   1      525.86      547.12     28.13 o 
  -4  -7   1       62.39       93.06      6.86 o 
  -3  -7   1        3.39       34.14      4.89 o 
  -2  -7   1      280.10      300.29      4.11 o 
  -1  -7   1       74.50       89.15      5.95 o 
   0  -7   1     1374.86     1334.22     17.79 o 
   1  -7   1      230.06      153.46      6.09 o 
   2  -7   1      203.86      212.70      5.37 o 
   3  -7   1       97.57       88.56      4.69 o 
   4  -7   1      124.33      135.23      6.26 o 
   5  -7   1      145.55      153.19     17.95 o 
   6  -7   1      343.20      403.36     24.36 o 
  -9  -6   1      132.08      151.94     11.70 o 
  -8  -6   1      524.46      408.62     16.26 o 
  -7  -6   1      783.27      772.29     16.79 o 
  -6  -6   1       18.73       44.32      5.41 o 
  -5  -6   1      313.20      258.82      4.98 o 
  -4  -6   1      155.35      221.34      4.29 o 
  -3  -6   1     1327.02     1490.47     28.13 o 
  -2  -6   1     2841.26     2792.51     60.47 o 
  -1  -6   1      275.70      296.72      6.18 o 
   0  -6   1       31.47       62.00      4.85 o 
   1  -6   1      439.50      381.85      8.07 o 
   2  -6   1     2132.01     2014.77     27.35 o 
   3  -6   1      608.85      571.73     11.51 o 
   4  -6   1      306.75      281.33      7.44 o 
   5  -6   1      265.47      246.04      6.00 o 
   6  -6   1       63.03       66.28     12.97 o 
   7  -6   1        0.69       12.95      8.14 o 
  -9  -5   1       17.55       31.09     10.95 o 
  -8  -5   1      324.17      257.35      9.18 o 
  -7  -5   1       35.14       30.24      4.49 o 
  -6  -5   1        9.95        9.20      2.64 o 
  -5  -5   1      285.07      360.83      7.91 o 
  -4  -5   1      359.43      367.79      6.37 o 
  -3  -5   1     1505.15     1566.47     26.02 o 
  -2  -5   1     4331.55     4917.81     65.38 o 
  -1  -5   1       28.35       49.58      2.86 o 
   0  -5   1       75.51      144.16      5.89 o 
   1  -5   1        1.38       19.14      3.00 o 
   2  -5   1      432.50      524.86      9.12 o 
   3  -5   1       30.13       24.72      2.82 o 
   4  -5   1        4.76       16.82      2.24 o 
   5  -5   1      426.84      400.71      8.94 o 
   6  -5   1      187.03      168.80     16.12 o 
   7  -5   1       54.39       51.35     11.92 o 
  -9  -4   1       95.54       42.04      6.98 o 
  -8  -4   1      335.06      330.62     12.90 o 
  -7  -4   1      122.21      149.30      9.33 o 
  -6  -4   1      488.36      438.95     13.50 o 
  -5  -4   1      212.32      207.23      5.48 o 
  -4  -4   1      945.29      998.43     12.16 o 
  -3  -4   1     1077.59      977.23      6.75 o 
  -2  -4   1     3068.47     2877.19     22.41 o 
  -1  -4   1      225.09      110.67      2.07 o 
   0  -4   1     1786.34     2052.33     11.76 o 
   1  -4   1      187.43      164.25      2.88 o 
   2  -4   1      264.70      283.20      4.76 o 
   3  -4   1     1728.82     1701.12     30.22 o 
   4  -4   1     1193.67     1223.78     14.64 o 
   5  -4   1       28.67       38.93      6.87 o 
   6  -4   1      178.83      139.55     14.15 o 
   7  -4   1      227.09      245.01     14.89 o 
   8  -4   1      485.17      453.45     21.53 o 
  -9  -3   1       40.60       46.07      8.89 o 
  -8  -3   1       53.23       45.82      5.81 o 
  -7  -3   1       57.15       52.70      7.53 o 
  -6  -3   1     1035.84      989.35     26.88 o 
  -5  -3   1      325.79      364.54     10.91 o 
  -4  -3   1     3562.11     3445.34     36.38 o 
  -3  -3   1     6039.61     6820.71     64.93 o 
  -2  -3   1     1166.00     1457.55     15.55 o 
  -1  -3   1     2078.06     2068.36     14.65 o 
   0  -3   1     2661.16     2453.20     12.68 o 
   1  -3   1      889.96      776.83      8.21 o 
   2  -3   1      750.38     1003.75      6.65 o 
   3  -3   1     2367.55     2291.40     22.23 o 
   4  -3   1       16.04       11.46      2.29 o 
   5  -3   1      339.70      260.51     11.53 o 
   6  -3   1     1059.93     1088.57     16.43 o 
   7  -3   1        7.43       14.65      6.41 o 
   8  -3   1        9.06        2.73      4.20 o 
  -9  -2   1       25.36       21.59      7.27 o 
  -8  -2   1       26.87       21.07      6.32 o 
  -7  -2   1      291.89      347.90     26.27 o 
  -6  -2   1       83.33      112.37      6.56 o 
  -5  -2   1      143.79      140.84      4.68 o 
  -4  -2   1      208.91      144.41      4.19 o 
  -3  -2   1       66.67       56.37      2.38 o 
  -2  -2   1       94.85      118.51      6.09 o 
   0  -2   1      342.41      446.85      4.83 o 
   1  -2   1     3611.66     3086.72     17.17 o 
   2  -2   1     3238.33     2689.48     32.88 o 
   3  -2   1      694.17      738.58      7.78 o 
   4  -2   1      953.18      911.19     12.45 o 
   5  -2   1       10.87       47.35      3.49 o 
   6  -2   1      181.92      135.31      8.78 o 
   7  -2   1      223.95      203.32     12.12 o 
   8  -2   1      559.22      538.64     27.52 o 
  -9  -1   1       69.15       92.71     12.55 o 
  -8  -1   1      111.53       92.34      9.17 o 
  -7  -1   1       85.93      102.45      7.47 o 
  -6  -1   1      271.63      327.90     11.48 o 
  -5  -1   1     2054.95     2210.20     28.29 o 
  -4  -1   1      251.22      381.58     11.88 o 
  -3  -1   1     1441.49     1436.69     14.67 o 
  -2  -1   1     2563.36     2346.43     12.77 o 
  -1  -1   1      318.79      125.55      1.99 o 
   1  -1   1     7081.09     7336.61     84.67 o 
   2  -1   1    10082.44    11772.26    128.54 o 
   3  -1   1     1332.57     1228.74     26.10 o 
   4  -1   1      919.43      842.97     10.43 o 
   5  -1   1      208.17      165.91      3.87 o 
   6  -1   1      587.93      577.52      9.52 o 
   7  -1   1       12.83       41.33      7.30 o 
   8  -1   1       84.30       60.68     21.43 o 
  -9   0   1       64.92       98.55     15.16 o 
  -8   0   1        0.67        3.77      2.46 o 
  -7   0   1     1609.97     1447.87     28.52 o 
  -6   0   1      723.92      661.72     14.32 o 
  -5   0   1      213.73      196.37      6.06 o 
  -4   0   1     1181.89     1214.37     17.98 o 
  -3   0   1        6.62        6.30      1.39 o 
  -2   0   1     5866.60     6563.86     81.83 o 
  -1   0   1      303.55      141.74      2.19 o 
   1   0   1        3.79       23.87      0.75 o 
   3   0   1     4326.88     3893.45     45.82 o 
   4   0   1      112.38      146.69      3.93 o 
   5   0   1      208.63      190.30      5.09 o 
   6   0   1       70.21       90.90      6.94 o 
   7   0   1      209.80      288.21     30.56 o 
   8   0   1      694.18      726.03     29.34 o 
   9   0   1      286.55      338.60     20.06 o 
  -9   1   1       21.36       21.78      9.49 o 
  -8   1   1        4.37       16.36      4.51 o 
  -7   1   1      688.73      635.43     18.86 o 
  -6   1   1      113.85       92.57      6.51 o 
  -5   1   1       86.10       81.83      5.36 o 
  -4   1   1        1.62       23.25      5.63 o 
  -3   1   1       55.81      148.76      3.09 o 
  -2   1   1       86.42       48.78      1.62 o 
  -1   1   1      292.39      384.47      4.57 o 
   1   1   1     2375.48     2579.18     17.83 o 
   2   1   1    10484.75    11549.50    122.44 o 
   3   1   1      488.20      827.01      9.93 o 
   4   1   1        0.84       74.24      7.55 o 
   5   1   1     1221.76     1066.38     27.43 o 
   6   1   1       18.42       63.93      7.58 o 
   7   1   1      219.59      232.78      7.12 o 
   8   1   1       51.90       50.29      9.06 o 
   9   1   1        0.52        5.50      4.16 o 
  -8   2   1      233.20      219.82     21.04 o 
  -7   2   1       51.18       73.75      5.82 o 
  -6   2   1     1403.61     1442.34     25.21 o 
  -5   2   1      143.04      156.62      5.40 o 
  -4   2   1        2.74       36.50      2.83 o 
  -3   2   1      115.26      156.70      5.00 o 
  -2   2   1       77.76        8.93      1.53 o 
  -1   2   1       54.47       40.90      1.62 o 
   0   2   1     4298.29     3720.54     27.70 o 
   1   2   1     3283.27     3742.55     39.22 o 
   2   2   1      603.60      911.69     14.47 o 
   3   2   1     1651.33     1726.20     14.88 o 
   4   2   1      535.29      437.28      6.00 o 
   5   2   1      320.69      295.24      7.29 o 
   6   2   1       65.22       95.38      7.00 o 
   7   2   1        0.64       13.07      3.33 o 
   8   2   1       41.87       53.27      8.23 o 
   9   2   1       37.10       34.31     13.22 o 
  -8   3   1      433.13      443.97     25.71 o 
  -7   3   1        7.05       39.55      7.07 o 
  -6   3   1       60.42       56.17      9.63 o 
  -5   3   1      577.00      506.20     13.26 o 
  -4   3   1     1126.07      958.89     20.65 o 
  -3   3   1     3033.44     3465.88     23.83 o 
  -2   3   1        1.45       37.15      2.08 o 
  -1   3   1      996.61     1075.08      8.55 o 
   0   3   1     2069.33     2304.03     19.69 o 
   2   3   1      495.13      367.59      4.59 o 
   3   3   1      312.43      413.73      4.34 o 
   4   3   1        6.36       38.62      2.94 o 
   5   3   1     2402.25     2385.85     30.65 o 
   6   3   1     4265.19     4224.60     61.79 o 
   7   3   1      286.28      311.42      8.48 o 
   8   3   1      247.23      197.43      7.94 o 
   9   3   1       76.60       79.49     14.73 o 
  -8   4   1       87.09       88.27     18.54 o 
  -7   4   1       42.98       66.48      9.61 o 
  -6   4   1      441.11      499.72     14.96 o 
  -5   4   1      560.03      568.94     12.20 o 
  -4   4   1      184.00      129.87     11.05 o 
  -3   4   1      209.23      165.79      5.00 o 
  -2   4   1      430.31      474.93      5.76 o 
  -1   4   1     4093.63     4082.40     19.07 o 
   0   4   1      173.23      134.12      2.30 o 
   1   4   1     2661.50     3033.96     20.42 o 
   2   4   1     4103.22     4112.57     40.08 o 
   3   4   1      311.96      247.23      4.43 o 
   4   4   1      226.40      235.28      5.26 o 
   5   4   1      341.79      391.55      7.76 o 
   6   4   1      203.63      194.96      6.55 o 
   7   4   1      525.67      547.70     17.26 o 
   8   4   1       41.72       56.39     10.92 o 
   9   4   1        5.36        3.29      2.38 o 
  -7   5   1      386.64      376.93     15.87 o 
  -6   5   1       97.68       85.86      5.14 o 
  -5   5   1      602.87      631.62     10.00 o 
  -4   5   1      615.86      578.66     12.16 o 
  -3   5   1     3181.07     3096.83     36.85 o 
  -2   5   1      210.10      234.80      5.57 o 
  -1   5   1     4245.32     4151.53     52.44 o 
   0   5   1      323.20      453.02      6.06 o 
   1   5   1      613.42      723.77      6.18 o 
   2   5   1      115.98      120.95      4.65 o 
   3   5   1      501.27      497.92      9.63 o 
   4   5   1       26.41       44.03      2.89 o 
   5   5   1      483.63      464.09      8.71 o 
   6   5   1      909.68      967.39     15.27 o 
   7   5   1     1229.49     1255.84     22.41 o 
   8   5   1       56.15       63.67      7.15 o 
   9   5   1       29.94       22.89      7.56 o 
  -7   6   1       14.95       13.33      8.38 o 
  -6   6   1      294.10      229.81     23.12 o 
  -5   6   1       65.51       57.04      4.50 o 
  -4   6   1      757.62      778.14     14.92 o 
  -3   6   1      400.01      364.02     10.61 o 
  -2   6   1     3822.20     3907.96     47.07 o 
  -1   6   1     4295.05     4524.52     47.91 o 
   0   6   1       38.35       46.67      3.43 o 
   1   6   1      529.21      690.10      6.96 o 
   2   6   1      296.77      346.83      8.43 o 
   3   6   1     2161.37     2070.73     56.88 o 
   4   6   1        3.51        6.19      1.61 o 
   5   6   1        9.98        4.02      1.98 o 
   6   6   1       73.22       91.79      5.81 o 
   7   6   1      328.66      343.64     10.74 o 
   8   6   1       97.44      101.62      8.52 o 
   9   6   1      175.21      217.57      9.03 o 
  -7   7   1       97.64       86.14     16.21 o 
  -6   7   1       10.99       10.41      5.61 o 
  -5   7   1      428.94      455.53     12.96 o 
  -4   7   1     1210.83     1231.48     17.04 o 
  -3   7   1      444.21      503.00     11.65 o 
  -2   7   1       13.48       18.42      4.25 o 
  -1   7   1       17.86       37.52      4.76 o 
   0   7   1       16.73       46.03      2.71 o 
   1   7   1     4726.09     4715.95     59.74 o 
   2   7   1     2552.89     2638.39     64.61 o 
   3   7   1        5.07       18.92      4.05 o 
   4   7   1      116.92       96.31      4.71 o 
   5   7   1       71.72       88.70      3.41 o 
   6   7   1       10.56       20.34      4.98 o 
   7   7   1      420.07      435.48     16.16 o 
   8   7   1      258.47      215.02     10.96 o 
   9   7   1        0.40        4.97      3.40 o 
  -6   8   1        7.45       13.13      6.58 o 
  -5   8   1        0.31        9.18      4.32 o 
  -4   8   1      291.31      292.03     10.11 o 
  -3   8   1      192.71      176.07      7.23 o 
  -2   8   1        4.90        4.54      2.85 o 
  -1   8   1      752.09      707.28     11.80 o 
   0   8   1      180.50      170.75      4.52 o 
   1   8   1        3.25       56.97      4.23 o 
   2   8   1       79.29       63.60      6.41 o 
   3   8   1      390.79      365.53      9.80 o 
   4   8   1     1836.50     1627.71     27.01 o 
   5   8   1      364.91      329.64     11.75 o 
   6   8   1        2.34        9.80      3.07 o 
   7   8   1       45.38       19.74      8.74 o 
   8   8   1      245.00      255.71     12.54 o 
  -5   9   1      122.31      146.62     21.03 o 
  -4   9   1      443.39      420.05     10.32 o 
  -3   9   1       56.88       72.08      7.33 o 
  -2   9   1       73.43       73.14      7.61 o 
  -1   9   1       19.04       34.02      7.48 o 
   0   9   1     1470.14     1372.79     17.65 o 
   1   9   1      853.00      743.25     11.57 o 
   2   9   1      433.67      484.59     12.56 o 
   3   9   1       10.71       35.72      9.81 o 
   4   9   1       24.19       30.00      5.64 o 
   5   9   1      634.33      629.67     23.02 o 
   6   9   1      767.69      818.88     25.34 o 
   7   9   1      640.88      651.02     23.28 o 
   8   9   1       36.27       29.15      7.93 o 
  -5  10   1      100.22       64.50     24.45 o 
  -4  10   1       20.54       10.87      3.41 o 
  -3  10   1      607.41      583.12     15.55 o 
  -2  10   1      625.60      556.35     14.24 o 
  -1  10   1     4254.18     4545.71     64.49 o 
   0  10   1     1112.24     1195.94     20.51 o 
   1  10   1      102.06       88.17      5.61 o 
   2  10   1       70.02       60.77      5.54 o 
   3  10   1      950.26      911.49     19.61 o 
   4  10   1      866.29      862.76     39.33 o 
   5  10   1      795.98      780.82     19.00 o 
   6  10   1       76.22       98.08     12.19 o 
   7  10   1       80.44       83.07      8.50 o 
   8  10   1      107.12       88.39      8.03 o 
  -4  11   1       34.80       28.50     11.05 o 
  -3  11   1      335.94      322.33      8.74 o 
  -2  11   1       19.85       23.56      6.00 o 
  -1  11   1       11.11       21.76      5.23 o 
   0  11   1     1207.97     1256.80     22.87 o 
   1  11   1      810.02      851.60     20.09 o 
   2  11   1      128.09      135.13      9.55 o 
   3  11   1      584.68      535.33     17.56 o 
   4  11   1       19.86       28.03      9.53 o 
   5  11   1      608.79      648.99     20.02 o 
   6  11   1       82.32       58.15     12.29 o 
   7  11   1      138.07      157.04     10.47 o 
  -3  12   1        1.78        5.55      3.28 o 
  -2  12   1        5.41       24.15      7.58 o 
  -1  12   1      982.00      909.55     30.43 o 
   0  12   1        9.23        4.19      4.32 o 
   1  12   1        0.28        2.35      1.73 o 
   2  12   1      125.70      114.29      7.69 o 
   3  12   1      786.45      721.62     26.33 o 
   4  12   1      548.45      550.52     20.54 o 
   5  12   1      135.61      108.99     18.29 o 
   6  12   1       76.41      107.95      9.36 o 
   7  12   1       68.49       74.42      7.07 o 
  -2  13   1       41.72       38.06     10.63 o 
  -1  13   1       87.20       71.62     14.30 o 
   0  13   1       47.80       49.76      9.78 o 
   1  13   1      272.40      279.42     14.18 o 
   2  13   1      269.40      263.77     11.75 o 
   3  13   1       50.54       38.33     12.56 o 
   4  13   1       74.78       68.30     12.37 o 
   5  13   1      626.44      598.89     15.97 o 
   6  13   1       75.46       69.08      7.62 o 
   0  14   1        1.62        1.83      2.58 o 
   1  14   1      103.80       90.73     12.86 o 
   2  14   1        1.29        3.48      3.66 o 
   3  14   1       90.65       88.48     11.67 o 
   4  14   1      485.04      507.91     36.88 o 
  -4 -13   2        5.20        7.50      6.15 o 
  -3 -13   2      422.62      360.49     18.11 o 
  -2 -13   2      149.47      188.90     35.26 o 
  -1 -13   2       70.86       77.49     12.88 o 
   0 -13   2        0.49        3.33      3.22 o 
  -6 -12   2        5.60        3.76      3.45 o 
  -5 -12   2      378.98      401.00     14.86 o 
  -4 -12   2      275.51      232.79     11.68 o 
  -3 -12   2       47.57       41.67     13.75 o 
  -2 -12   2        1.24        1.42      2.27 o 
  -1 -12   2       14.44        5.09      3.33 o 
   0 -12   2      112.97       93.35      7.36 o 
   1 -12   2       41.34       61.98     13.94 o 
   2 -12   2        9.21       13.35     11.69 o 
  -7 -11   2      189.28      190.95     12.46 o 
  -6 -11   2      174.05      153.74     16.04 o 
  -5 -11   2        0.69        4.58      3.41 o 
  -4 -11   2        9.38       12.89      5.37 o 
  -3 -11   2       16.52       22.42      5.76 o 
  -2 -11   2     1616.23     1541.37     38.90 o 
  -1 -11   2      157.30      154.02      8.35 o 
   0 -11   2       15.49       16.49      6.89 o 
   1 -11   2      150.54      168.54      7.57 o 
   2 -11   2      259.74      261.53     13.28 o 
   3 -11   2      256.53      284.43     13.92 o 
  -7 -10   2        5.62       20.42      6.80 o 
  -6 -10   2      391.70      392.23     14.52 o 
  -5 -10   2      275.63      244.84     20.82 o 
  -4 -10   2      104.42      124.35     14.56 o 
  -3 -10   2        2.35        3.47      3.32 o 
  -2 -10   2       54.20       51.43      7.70 o 
  -1 -10   2       52.47       79.02      5.64 o 
   0 -10   2     1261.48     1374.05     23.71 o 
   1 -10   2      284.16      293.66      9.55 o 
   2 -10   2      129.51      128.60      6.60 o 
   3 -10   2        4.52       16.84      8.20 o 
   4 -10   2       73.34       73.45     15.85 o 
  -8  -9   2      118.48      111.64     10.12 o 
  -7  -9   2      206.37      209.13     13.39 o 
  -6  -9   2      505.20      518.49     17.15 o 
  -5  -9   2       83.88       98.60     14.19 o 
  -4  -9   2       31.89       30.96      9.46 o 
  -3  -9   2       36.87       29.05      6.94 o 
  -2  -9   2      501.40      478.82     10.66 o 
  -1  -9   2      259.73      262.24      6.83 o 
   0  -9   2       79.14       89.98      5.30 o 
   1  -9   2     1656.92     1447.57     19.40 o 
   2  -9   2       32.98       34.52      7.94 o 
   3  -9   2      319.67      350.08      7.64 o 
   4  -9   2       35.85       43.84      7.95 o 
   5  -9   2        1.87        6.40      4.36 o 
  -8  -8   2      110.74       66.73     14.03 o 
  -7  -8   2      208.54      233.27     12.94 o 
  -6  -8   2        6.27       27.02      9.47 o 
  -5  -8   2      906.77      987.88     19.30 o 
  -4  -8   2      328.99      403.30     17.70 o 
  -3  -8   2        7.94       19.41      4.47 o 
  -2  -8   2      345.28      308.89      5.70 o 
  -1  -8   2        9.60        5.16      1.43 o 
   0  -8   2      739.37      792.30     18.77 o 
   1  -8   2     2735.59     2811.63     34.95 o 
   2  -8   2        1.63        5.17      2.07 o 
   3  -8   2       19.29       11.78      3.01 o 
   4  -8   2       64.66       75.44     13.20 o 
   5  -8   2        5.13        4.28      5.01 o 
  -8  -7   2       63.04       48.42      6.77 o 
  -7  -7   2      220.83      265.88     13.25 o 
  -6  -7   2       17.10       24.76      9.19 o 
  -5  -7   2      643.68      673.62     13.36 o 
  -4  -7   2      160.69      195.97      4.19 o 
  -3  -7   2      303.94      242.30      3.62 o 
  -2  -7   2      216.63      186.75      5.41 o 
  -1  -7   2      229.95      204.07      4.60 o 
   0  -7   2      410.19      361.33      9.93 o 
   1  -7   2       92.71       70.17      4.31 o 
   2  -7   2      135.42      149.38      5.47 o 
   3  -7   2      547.25      526.08      8.09 o 
   4  -7   2      420.71      448.18     12.65 o 
   5  -7   2      158.26      150.31     15.91 o 
   6  -7   2      183.97      154.00     19.73 o 
  -9  -6   2      315.11      293.65     15.88 o 
  -8  -6   2      265.86      293.76     15.43 o 
  -7  -6   2      500.19      425.20     12.39 o 
  -6  -6   2       90.47       95.44      4.82 o 
  -5  -6   2     1171.22     1304.78     15.23 o 
  -4  -6   2      839.28      791.82     13.68 o 
  -3  -6   2      300.26      305.74      9.98 o 
  -2  -6   2      132.58      197.77      3.79 o 
  -1  -6   2        9.57       27.12      2.64 o 
   0  -6   2     3698.76     3654.00     52.58 o 
   1  -6   2      394.74      435.41      8.58 o 
   2  -6   2       38.95       36.85      5.64 o 
   3  -6   2       58.23       74.45      3.86 o 
   4  -6   2        5.30        6.87      3.15 o 
   5  -6   2      175.38      191.66     23.30 o 
   6  -6   2      523.70      534.02     21.45 o 
   7  -6   2        2.68        2.96      4.93 o 
  -9  -5   2        3.95        4.16      3.44 o 
  -8  -5   2       97.53       93.89     12.77 o 
  -7  -5   2      170.81      180.61      6.67 o 
  -6  -5   2     1367.20     1281.91     19.26 o 
  -5  -5   2       39.46       50.71      5.36 o 
  -4  -5   2       10.74       35.58      2.98 o 
  -3  -5   2      317.57      437.71      5.66 o 
  -2  -5   2     1946.52     2139.75     21.83 o 
  -1  -5   2       70.21       89.85      4.14 o 
   0  -5   2        0.60       24.92      4.29 o 
   1  -5   2       21.34       40.87      3.28 o 
   2  -5   2      409.68      532.96      9.47 o 
   3  -5   2     1083.18     1147.87     13.56 o 
   4  -5   2      828.14      795.54     19.90 o 
   5  -5   2      606.81      603.98     16.12 o 
   6  -5   2        2.93        4.01      3.11 o 
   7  -5   2      114.82      114.06     17.54 o 
  -9  -4   2       70.58       93.44     12.54 o 
  -8  -4   2      182.61      199.99      9.39 o 
  -7  -4   2        0.34        1.47      2.30 o 
  -6  -4   2        7.71       28.27      3.81 o 
  -5  -4   2      338.90      311.68      9.58 o 
  -4  -4   2     2786.21     2352.48     24.89 o 
  -3  -4   2     2390.36     2392.49     16.78 o 
  -2  -4   2      765.68      800.79      8.49 o 
  -1  -4   2        0.50        5.53      1.93 o 
   0  -4   2     4485.78     4370.71     41.26 o 
   1  -4   2      251.28      208.33      6.37 o 
   2  -4   2        4.61       57.97      2.39 o 
   3  -4   2      126.55      164.16      3.24 o 
   4  -4   2       10.14       13.46      2.19 o 
   5  -4   2     1157.89     1120.85     28.04 o 
   6  -4   2      195.49      200.67     18.47 o 
   7  -4   2      449.75      440.40     19.74 o 
  -9  -3   2      102.70       70.27     10.76 o 
  -8  -3   2      588.64      494.78     14.30 o 
  -7  -3   2      485.68      495.06     46.46 o 
  -6  -3   2      340.34      444.18     44.22 o 
  -5  -3   2       72.30       71.83      6.28 o 
  -4  -3   2      524.00      474.89      7.73 o 
  -3  -3   2     2182.60     2607.97     29.61 o 
  -2  -3   2      365.73      410.32      5.88 o 
  -1  -3   2     3356.77     3400.98     27.36 o 
   0  -3   2      881.84     1156.38      7.21 o 
   1  -3   2       75.68      114.53      3.34 o 
   2  -3   2     3719.42     3360.26     39.93 o 
   3  -3   2       99.77       60.00      2.29 o 
   4  -3   2       40.97       75.73      3.69 o 
   5  -3   2      183.37      171.03      5.73 o 
   6  -3   2       11.85       49.17      9.48 o 
   7  -3   2       19.05       25.93     11.08 o 
   8  -3   2      599.15      622.22     25.59 o 
  -9  -2   2      134.38      108.02     14.05 o 
  -8  -2   2        0.56        3.31      2.98 o 
  -7  -2   2       70.35       52.75      5.02 o 
  -6  -2   2       49.75       58.74      5.76 o 
  -5  -2   2        1.29        2.96      1.37 o 
  -4  -2   2     1107.35     1239.28     16.86 o 
  -3  -2   2     3809.85     3839.93     33.37 o 
  -2  -2   2     1584.05     1401.35      8.13 o 
  -1  -2   2      213.83      186.98      2.86 o 
   0  -2   2       77.44      155.90      7.93 o 
   1  -2   2     2373.23     2018.36     27.14 o 
   2  -2   2     1905.83     1680.57     28.66 o 
   3  -2   2      681.16      760.57      8.72 o 
   4  -2   2     2144.98     2046.78     39.09 o 
   5  -2   2      238.79      234.55      3.38 o 
   6  -2   2     1270.20     1345.71     19.36 o 
   7  -2   2      235.05      269.41     16.86 o 
   8  -2   2      353.83      347.02     24.21 o 
  -9  -1   2        3.34        9.45      4.50 o 
  -8  -1   2      177.64      164.74     13.24 o 
  -7  -1   2      264.55      338.19     13.88 o 
  -6  -1   2       54.00       73.23      9.51 o 
  -5  -1   2       62.26       69.66      4.20 o 
  -4  -1   2      161.62      105.64      5.72 o 
  -3  -1   2       19.31       55.25      2.98 o 
  -2  -1   2      937.05      579.69      6.44 o 
  -1  -1   2     7623.84     6209.77     69.85 o 
   1  -1   2     3493.01     3698.07     42.17 o 
   2  -1   2      650.89      572.43      6.45 o 
   3  -1   2      828.94      990.24     12.62 o 
   4  -1   2     3212.04     3411.83     63.29 o 
   5  -1   2      575.38      580.47     11.21 o 
   6  -1   2      107.32      134.15      7.63 o 
   7  -1   2       16.83       25.91      8.61 o 
   8  -1   2      176.05      178.51     19.22 o 
  -9   0   2      314.72      272.15     28.84 o 
  -8   0   2        1.39        4.33      3.17 o 
  -7   0   2        5.53        6.69      3.36 o 
  -6   0   2      654.90      595.81     13.76 o 
  -5   0   2      557.75      471.90     11.80 o 
  -4   0   2     1698.75     1690.97     34.33 o 
  -3   0   2       81.68      102.70      3.83 o 
  -2   0   2      618.59      650.53      7.06 o 
  -1   0   2     2181.40     1945.67     10.37 o 
   0   0   2      816.92     1421.89      6.71 o 
   1   0   2     1792.38     1749.05     11.32 o 
   2   0   2      149.28      201.74      3.00 o 
   3   0   2      601.02      513.13     10.72 o 
   5   0   2     1134.41     1188.83     16.63 o 
   6   0   2      166.06      151.43      5.67 o 
   7   0   2        2.60        1.53      1.70 o 
   8   0   2        7.60       13.15      5.90 o 
   9   0   2      111.50       73.38     22.07 o 
  -9   1   2      199.64      212.47     27.64 o 
  -8   1   2        1.11        3.68      2.11 o 
  -7   1   2       68.61       77.40      8.70 o 
  -6   1   2      940.40      906.82     17.63 o 
  -5   1   2      840.21      768.13     14.86 o 
  -4   1   2        2.21       20.24      4.86 o 
  -3   1   2        5.62       18.60      2.26 o 
  -2   1   2     2129.14     1721.32     13.13 o 
   0   1   2     2692.85     2367.41     15.01 o 
   1   1   2       55.55       65.03      3.47 o 
   2   1   2     5144.41     4919.84     44.58 o 
   3   1   2       60.43      236.96      4.20 o 
   4   1   2     3219.05     3281.51     23.34 o 
   5   1   2     1717.49     2040.12     22.05 o 
   6   1   2        5.08       18.63      5.07 o 
   7   1   2      260.73      267.24      9.08 o 
   8   1   2      161.21      205.96     12.98 o 
   9   1   2        0.75        6.10      4.27 o 
  -8   2   2        1.59        8.68      3.39 o 
  -7   2   2        6.49       12.51      3.09 o 
  -6   2   2      263.32      264.28      9.50 o 
  -5   2   2       17.03        9.13      3.57 o 
  -4   2   2       10.06       44.56      5.76 o 
  -3   2   2      163.22       92.93      3.82 o 
  -2   2   2     1747.39     1654.04     18.18 o 
  -1   2   2     5655.05     5034.48     49.09 o 
   2   2   2      113.97      133.90      2.99 o 
   3   2   2      132.46       95.69      3.08 o 
   4   2   2      552.89      578.78      7.84 o 
   5   2   2     1452.76     1664.73     39.46 o 
   6   2   2     1219.64     1217.36     18.77 o 
   7   2   2      167.11      194.61     10.16 o 
   8   2   2      188.32      129.74     12.55 o 
   9   2   2        1.01        3.52      4.21 o 
  -8   3   2      121.06      141.40     12.49 o 
  -7   3   2     2122.33     2115.36     51.71 o 
  -6   3   2      297.78      267.34      8.31 o 
  -5   3   2       16.26       25.17      5.00 o 
  -4   3   2      953.17      916.03     16.69 o 
  -3   3   2     1150.67     1086.29     15.06 o 
  -2   3   2        2.15        9.66      1.97 o 
  -1   3   2     6424.60     7475.85     68.01 o 
   0   3   2     1393.00     1024.02      9.86 o 
   2   3   2      553.23      538.63      8.91 o 
   3   3   2     2190.68     1894.13     17.69 o 
   4   3   2     2069.43     1958.85     23.54 o 
   5   3   2      467.79      407.81      8.84 o 
   6   3   2      208.92      222.25      8.40 o 
   7   3   2       30.33       24.02      4.23 o 
   8   3   2       32.01       36.94      7.80 o 
   9   3   2      185.15      194.67     12.72 o 
  -8   4   2      315.15      291.42     18.74 o 
  -7   4   2      163.24      204.99      8.22 o 
  -6   4   2      237.63      248.43     10.28 o 
  -5   4   2      498.22      590.77     13.37 o 
  -4   4   2      303.33      376.76     10.22 o 
  -3   4   2      449.19      480.49      7.74 o 
  -2   4   2     2138.14     2146.49     14.53 o 
  -1   4   2        1.73       35.09      1.87 o 
   0   4   2      241.37      151.65      2.30 o 
   1   4   2      250.81      114.38      1.88 o 
   2   4   2       11.72       16.34      1.02 o 
   3   4   2      471.55      424.69      4.93 o 
   4   4   2       72.65       88.04      3.72 o 
   5   4   2     1446.92     1248.64     18.03 o 
   6   4   2      310.79      324.80      8.37 o 
   7   4   2      275.62      321.40     10.35 o 
   8   4   2      470.98      409.40     12.58 o 
   9   4   2       24.56       43.65     13.79 o 
  -7   5   2      237.93      260.16     15.16 o 
  -6   5   2       43.93       51.37      6.23 o 
  -5   5   2       82.88       76.96      5.68 o 
  -4   5   2       21.00       32.14      6.55 o 
  -3   5   2     1876.73     2041.75     33.21 o 
  -2   5   2      970.67      826.15     12.54 o 
  -1   5   2        8.50       26.86      2.93 o 
   0   5   2     4131.07     4388.07     48.94 o 
   1   5   2       55.74       63.30      2.15 o 
   2   5   2       86.04      105.02      3.06 o 
   3   5   2       70.42      110.46      2.42 o 
   4   5   2       76.72       55.41      2.55 o 
   5   5   2      799.89      774.68     12.21 o 
   6   5   2       52.08       56.95      4.13 o 
   7   5   2      112.77       70.24      4.64 o 
   8   5   2       13.76       27.16      3.60 o 
   9   5   2      583.17      606.76     21.72 o 
  -7   6   2       59.96       64.01      9.58 o 
  -6   6   2        1.80       45.73      8.92 o 
  -5   6   2       38.26       37.87      3.92 o 
  -4   6   2      732.72      673.77     13.66 o 
  -3   6   2     1939.35     1878.14     25.02 o 
  -2   6   2     1105.74     1167.13     16.36 o 
  -1   6   2      106.04      124.50      4.34 o 
   0   6   2      315.31      297.42      4.26 o 
   1   6   2      165.79      139.53      2.43 o 
   2   6   2     2139.23     2048.97     13.57 o 
   3   6   2      182.63      145.89      2.91 o 
   4   6   2       71.61       99.40      5.86 o 
   5   6   2        8.65       38.99      3.22 o 
   6   6   2      283.94      282.72      6.92 o 
   7   6   2      740.43      687.43     14.50 o 
   8   6   2       27.76       55.69      8.06 o 
   9   6   2       89.42       69.60      7.00 o 
  -7   7   2       89.75       81.20     16.91 o 
  -6   7   2      364.99      338.67     20.12 o 
  -5   7   2       74.96       95.29      5.74 o 
  -4   7   2        0.65        1.95      1.34 o 
  -3   7   2     1207.41     1174.42     17.06 o 
  -2   7   2      651.10      663.53     15.40 o 
  -1   7   2     1830.67     1855.19     23.01 o 
   0   7   2      269.37      268.26      4.88 o 
   1   7   2     1258.99     1287.05     17.73 o 
   2   7   2       99.41       76.69      5.51 o 
   3   7   2     1040.18      884.57     18.15 o 
   4   7   2      286.62      277.59      7.32 o 
   5   7   2      629.44      626.35     11.32 o 
   6   7   2       74.37       67.70      4.72 o 
   7   7   2       24.10       27.87      4.52 o 
   8   7   2      155.49      169.56      7.51 o 
   9   7   2      242.89      225.05     10.01 o 
  -6   8   2        2.14        4.12      3.73 o 
  -5   8   2      235.00      222.97      8.28 o 
  -4   8   2        9.62       29.49      6.84 o 
  -3   8   2      435.00      450.07      7.67 o 
  -2   8   2        7.63       10.34      3.23 o 
  -1   8   2      157.99      195.55      5.51 o 
   0   8   2      777.47      859.73     14.12 o 
   1   8   2     2308.74     2355.26     50.38 o 
   2   8   2     1600.53     1529.10     24.03 o 
   3   8   2        9.93       46.38      4.65 o 
   4   8   2        0.51       18.38      4.01 o 
   5   8   2      440.38      456.49     12.28 o 
   6   8   2      385.17      319.94     12.34 o 
   7   8   2      264.46      308.53      9.92 o 
   8   8   2      190.85      197.36      8.72 o 
  -6   9   2      292.15      267.43     14.35 o 
  -5   9   2        0.47        4.37      3.08 o 
  -4   9   2        3.84        8.20      3.17 o 
  -3   9   2      144.38      174.16      5.94 o 
  -2   9   2        3.17        9.23      2.77 o 
  -1   9   2      460.43      376.08      7.91 o 
   0   9   2      350.67      298.11      7.27 o 
   1   9   2      179.63      237.00      4.23 o 
   2   9   2     1311.24     1169.04     20.96 o 
   3   9   2      151.76      126.39      8.37 o 
   4   9   2     1619.81     1614.53     32.79 o 
   5   9   2       25.85       50.02      4.60 o 
   6   9   2       19.03       15.59      6.02 o 
   7   9   2       55.84       71.97      9.63 o 
   8   9   2       65.29       47.55      6.02 o 
  -5  10   2      569.42      647.41     26.67 o 
  -4  10   2      563.17      551.65     14.79 o 
  -3  10   2        3.45        0.10      2.03 o 
  -2  10   2       36.19       65.18      6.29 o 
  -1  10   2      104.41      103.74      5.73 o 
   0  10   2       10.84        8.79      2.51 o 
   1  10   2     2275.74     2380.53     29.05 o 
   2  10   2     4053.84     4003.55     79.71 o 
   3  10   2       20.68       33.12      5.95 o 
   4  10   2        3.28        4.25      3.34 o 
   5  10   2      161.49      137.44      6.77 o 
   6  10   2      130.27      132.47     11.49 o 
   7  10   2      310.03      282.16     11.14 o 
   8  10   2        8.79        4.58      3.26 o 
  -4  11   2        7.06        3.27      2.92 o 
  -3  11   2       41.08       58.76      7.46 o 
  -2  11   2     1141.58     1201.71     26.50 o 
  -1  11   2      729.82      711.69     15.05 o 
   0  11   2      365.67      376.38     10.65 o 
   1  11   2      305.14      313.60      6.14 o 
   2  11   2       81.45      118.79      9.71 o 
   3  11   2      835.53      946.11     22.76 o 
   4  11   2      320.25      346.55     12.09 o 
   5  11   2      139.27      149.70     25.97 o 
   6  11   2       14.45       28.24      5.14 o 
   7  11   2      197.39      178.01      9.42 o 
  -3  12   2      163.61      150.17      7.67 o 
  -2  12   2      286.25      254.93      8.20 o 
  -1  12   2      262.56      282.63     14.87 o 
   0  12   2      165.62      129.75     11.97 o 
   1  12   2      232.72      190.82     11.82 o 
   2  12   2       64.71       75.06     11.02 o 
   3  12   2       11.21       16.30      5.49 o 
   4  12   2       16.38       26.79     11.68 o 
   5  12   2       58.31       62.99      9.62 o 
   6  12   2       84.46       76.82     10.90 o 
   7  12   2      198.23      186.29      9.30 o 
  -2  13   2      406.50      442.81     24.84 o 
  -1  13   2      189.14      189.39      9.76 o 
   0  13   2      183.12      220.34     10.53 o 
   1  13   2      334.04      296.27     12.41 o 
   2  13   2      190.98      205.69     11.86 o 
   3  13   2       21.94       21.17      7.69 o 
   4  13   2      566.49      607.02     19.96 o 
   5  13   2      322.46      312.98     15.44 o 
   6  13   2      105.80      103.42      9.68 o 
   0  14   2       76.77       70.04     14.85 o 
   1  14   2       50.72       57.16      9.30 o 
   2  14   2        3.90       17.38      8.04 o 
   3  14   2       24.75       15.98      5.28 o 
   4  14   2       14.91       17.83      5.26 o 
   5  14   2       72.00       76.55     12.01 o 
  -3 -13   3      463.95      483.29     20.80 o 
  -2 -13   3      136.70      139.81     15.72 o 
  -1 -13   3       43.42       49.47      9.79 o 
  -5 -12   3      126.42       87.14     14.37 o 
  -4 -12   3        2.05        3.62      1.90 o 
  -3 -12   3       27.03       27.48      7.26 o 
  -2 -12   3      120.75      110.41      7.48 o 
  -1 -12   3      163.19      188.59     10.70 o 
   0 -12   3       41.92       30.86      8.52 o 
   1 -12   3      201.30      238.01     11.06 o 
  -6 -11   3       42.21       38.05      7.27 o 
  -5 -11   3      118.39       97.41     13.91 o 
  -4 -11   3      260.09      279.13     17.65 o 
  -3 -11   3      792.02      751.94     31.25 o 
  -2 -11   3      135.03      130.51     30.64 o 
  -1 -11   3        4.90       11.21      6.21 o 
   0 -11   3       43.32       42.19      6.87 o 
   1 -11   3      420.11      446.90     12.51 o 
   2 -11   3      179.40      220.51     10.57 o 
   3 -11   3      182.45      193.80     12.16 o 
  -7 -10   3        5.03       14.18      6.42 o 
  -6 -10   3      199.23      184.27     19.41 o 
  -5 -10   3      404.95      378.98     14.72 o 
  -4 -10   3       96.67      105.52     11.89 o 
  -3 -10   3      285.59      306.90     11.43 o 
  -2 -10   3        2.05       16.68      7.37 o 
  -1 -10   3      141.76      142.69      8.17 o 
   0 -10   3     1958.68     1997.45     36.51 o 
   1 -10   3        1.34        1.29      1.31 o 
   2 -10   3       68.40       89.16      6.36 o 
   3 -10   3      564.84      574.90     20.98 o 
   4 -10   3      583.82      579.22     23.03 o 
  -7  -9   3       46.70       29.36     12.96 o 
  -6  -9   3       14.81        5.24      3.89 o 
  -5  -9   3      553.60      582.66     17.45 o 
  -4  -9   3      511.60      517.81     24.49 o 
  -3  -9   3       70.15       39.43      5.68 o 
  -2  -9   3       23.37       29.54      5.26 o 
  -1  -9   3      263.22      254.34     12.93 o 
   0  -9   3      761.82      782.16     13.76 o 
   1  -9   3      879.37      941.80     17.47 o 
   2  -9   3      826.10      819.22     16.99 o 
   3  -9   3        1.62        3.16      3.26 o 
   4  -9   3       45.17       33.49     11.30 o 
  -8  -8   3       12.56       27.03     10.33 o 
  -7  -8   3        2.05        0.88      3.42 o 
  -6  -8   3     1856.00     1937.27     45.47 o 
  -5  -8   3      185.79      233.28     10.76 o 
  -4  -8   3      290.19      296.08      9.05 o 
  -3  -8   3       24.39       17.68      2.70 o 
  -2  -8   3      176.61      171.63      6.28 o 
  -1  -8   3      967.48      953.71     14.84 o 
   0  -8   3     1760.44     1720.16     23.34 o 
   1  -8   3      138.90      105.75      6.60 o 
   2  -8   3      351.42      391.55      8.00 o 
   3  -8   3      122.28      143.33      6.39 o 
   4  -8   3     1114.02     1084.19     73.59 o 
   5  -8   3       80.11       83.30     17.69 o 
  -8  -7   3      170.01      193.54     11.69 o 
  -7  -7   3      119.85      108.22      7.81 o 
  -6  -7   3       26.74       45.15     13.24 o 
  -5  -7   3      501.13      536.18     11.59 o 
  -4  -7   3      880.66      881.53     20.29 o 
  -3  -7   3      877.50     1003.11     12.18 o 
  -2  -7   3       92.58      133.57      4.00 o 
  -1  -7   3       25.50       30.20      3.81 o 
   0  -7   3      680.53      770.30     17.69 o 
   1  -7   3     3854.05     3658.86     62.80 o 
   2  -7   3      684.78      682.72     26.23 o 
   3  -7   3      480.81      503.31     11.12 o 
   4  -7   3      160.90      150.14     11.62 o 
   5  -7   3       46.22       50.38     13.45 o 
   6  -7   3      589.78      624.86     27.30 o 
  -8  -6   3       28.84        7.29      3.20 o 
  -7  -6   3      569.72      509.01     18.52 o 
  -6  -6   3       24.49       41.30      5.91 o 
  -5  -6   3      686.83      667.34     14.19 o 
  -4  -6   3        7.81        4.60      1.69 o 
  -3  -6   3      295.51      229.46      4.51 o 
  -2  -6   3      338.91      333.50      6.31 o 
  -1  -6   3      110.50      105.82      4.67 o 
   0  -6   3        5.40        5.53      2.89 o 
   1  -6   3      573.39      593.00     10.71 o 
   2  -6   3       87.09       80.65      4.64 o 
   3  -6   3        1.61       15.41      4.09 o 
   4  -6   3      584.18      597.15     19.31 o 
   5  -6   3      169.53      206.95     12.36 o 
   6  -6   3      101.47       89.93     14.14 o 
  -9  -5   3      159.59      163.31     10.35 o 
  -8  -5   3      272.40      238.66      8.99 o 
  -7  -5   3       42.32       26.21      6.97 o 
  -6  -5   3       18.90       17.53      4.30 o 
  -5  -5   3      443.87      392.24      8.68 o 
  -4  -5   3     1564.65     1529.61     17.03 o 
  -3  -5   3     2189.44     2211.68     39.99 o 
  -2  -5   3      872.46      812.65     11.29 o 
  -1  -5   3      248.59      345.24      8.56 o 
   0  -5   3      124.56      278.62     15.99 o 
   1  -5   3      769.92      740.78     14.12 o 
   2  -5   3     2820.23     2977.99     30.01 o 
   3  -5   3       55.19       58.77      3.78 o 
   4  -5   3      682.66      634.15     15.59 o 
   5  -5   3      115.85      114.18      8.14 o 
   6  -5   3      999.12      951.93     34.12 o 
   7  -5   3      309.42      326.23     22.64 o 
  -9  -4   3       20.85       19.14     10.33 o 
  -8  -4   3       22.05       15.33      5.46 o 
  -7  -4   3       48.07       50.44      6.79 o 
  -6  -4   3      250.51      260.38     21.46 o 
  -5  -4   3      358.70      438.72     35.79 o 
  -4  -4   3      384.84      357.12      7.76 o 
  -3  -4   3     1680.65     1733.63     13.47 o 
  -2  -4   3     7497.35     7419.02     44.52 o 
  -1  -4   3       47.72       16.66      2.30 o 
   0  -4   3       15.09       30.23      3.42 o 
   1  -4   3        2.45        6.58      1.41 o 
   2  -4   3      236.01      226.26      4.28 o 
   3  -4   3     2228.61     2222.01     23.51 o 
   4  -4   3     1060.88     1000.07     15.33 o 
   5  -4   3      972.58      940.23     29.36 o 
   6  -4   3        3.62        2.46      3.18 o 
   7  -4   3        6.09        8.39      6.41 o 
  -9  -3   3       20.96        6.60      3.47 o 
  -8  -3   3      251.41      276.09     24.98 o 
  -7  -3   3        2.60        3.21      2.46 o 
  -6  -3   3      398.78      454.18     11.97 o 
  -5  -3   3        1.63        4.24      2.68 o 
  -4  -3   3      138.82      181.69      4.57 o 
  -3  -3   3     3846.99     3970.40     25.06 o 
  -2  -3   3     1707.46     1784.16     21.82 o 
  -1  -3   3      259.29      286.27      5.75 o 
   0  -3   3      871.90      822.67      9.72 o 
   1  -3   3       43.15        6.42      1.51 o 
   2  -3   3     5472.12     5609.25     48.50 o 
   3  -3   3        0.76        9.11      1.61 o 
   4  -3   3       78.56      116.40      2.39 o 
   5  -3   3       16.09       45.06      3.56 o 
   6  -3   3      583.53      562.27     19.27 o 
   7  -3   3      141.53      152.80     18.81 o 
   8  -3   3        0.46        4.74      3.25 o 
  -9  -2   3       61.88       76.54      8.60 o 
  -8  -2   3       58.74       53.05      8.52 o 
  -7  -2   3       49.38       41.99      7.23 o 
  -6  -2   3      966.80     1003.10     15.68 o 
  -5  -2   3     1270.75     1276.30     17.84 o 
  -4  -2   3      851.87      815.52     12.49 o 
  -3  -2   3      138.07      175.91      3.76 o 
  -2  -2   3      182.19      252.33      4.59 o 
  -1  -2   3     2595.86     2562.01     16.66 o 
   0  -2   3     1796.25     1577.66     11.48 o 
   1  -2   3      264.82      368.26      4.63 o 
   2  -2   3      154.64      280.83      9.07 o 
   3  -2   3       57.60       99.04      3.11 o 
   4  -2   3      992.24      974.13     11.38 o 
   5  -2   3      533.67      614.69     31.33 o 
   6  -2   3      328.28      306.95     18.70 o 
   7  -2   3        0.45       24.90      6.47 o 
   8  -2   3       37.70       49.32     13.41 o 
  -9  -1   3      141.85      206.36     20.51 o 
  -8  -1   3      111.56      137.56     12.38 o 
  -7  -1   3      178.69      147.42      8.93 o 
  -6  -1   3        0.72        1.25      1.81 o 
  -5  -1   3      612.14      584.11     12.10 o 
  -4  -1   3     1975.06     1869.11     28.77 o 
  -3  -1   3     4382.14     3635.18     71.97 o 
  -2  -1   3       32.91       71.20      2.42 o 
  -1  -1   3     5920.20     5361.77     35.45 o 
   0  -1   3     8421.43     8862.61     95.08 o 
   1  -1   3     2289.74     2105.03     19.97 o 
   2  -1   3    10989.92    12897.13    132.14 o 
   3  -1   3     2425.28     1919.43     31.82 o 
   4  -1   3      728.35      718.80      9.93 o 
   5  -1   3       87.47       78.38      3.24 o 
   6  -1   3     2795.77     2891.27     50.67 o 
   7  -1   3     2114.79     1929.27     51.05 o 
   8  -1   3        3.71       23.14      9.70 o 
  -9   0   3       30.50       14.26      5.57 o 
  -8   0   3      112.15      106.03     11.85 o 
  -7   0   3      985.38      980.21     19.86 o 
  -6   0   3     1020.39      924.80     26.56 o 
  -5   0   3       66.49       89.62      4.84 o 
  -4   0   3       74.90      116.12      5.21 o 
  -3   0   3      697.96      809.79     15.50 o 
  -2   0   3      579.89      446.91      5.39 o 
   0   0   3      113.80       75.64      1.52 o 
   1   0   3       66.63       56.95      2.38 o 
   2   0   3     2172.61     2610.53     18.53 o 
   3   0   3      580.50      509.92      5.74 o 
   4   0   3     1570.18     1640.11     23.10 o 
   5   0   3      165.32      178.79      3.13 o 
   6   0   3      578.73      573.74      9.41 o 
   7   0   3      759.84      728.13     21.42 o 
   8   0   3      160.76      118.67     12.65 o 
  -8   1   3      680.70      638.24     17.29 o 
  -7   1   3       63.38       95.10      9.94 o 
  -6   1   3      343.28      292.15     10.87 o 
  -5   1   3       19.09       28.46      3.19 o 
  -4   1   3      327.94      313.65      6.96 o 
  -3   1   3       64.32       53.19      3.54 o 
  -2   1   3     4738.36     5216.65     23.79 o 
  -1   1   3     1817.55     1346.78     10.29 o 
   0   1   3        6.52       41.73      1.71 o 
   1   1   3     2548.81     3159.71     23.88 o 
   2   1   3     9921.05     9025.25     56.90 o 
   3   1   3      395.19      442.22      4.95 o 
   4   1   3      661.73      763.00      9.32 o 
   5   1   3      141.01      205.89      4.41 o 
   6   1   3      759.46      852.32     14.31 o 
   7   1   3      570.03      602.77     19.68 o 
   8   1   3       97.90      107.19     15.50 o 
   9   1   3       94.34      100.75     12.22 o 
  -8   2   3       56.97       62.88      9.01 o 
  -7   2   3      853.74      958.23     21.67 o 
  -6   2   3     1326.12     1389.77     22.76 o 
  -5   2   3      320.14      309.97      8.27 o 
  -4   2   3        1.16       10.12      3.50 o 
  -3   2   3       11.21       47.55      4.97 o 
  -2   2   3       90.58       58.07      2.66 o 
   0   2   3      336.51      230.71      3.63 o 
   1   2   3        5.54       79.07      3.19 o 
   2   2   3      202.30       94.03      1.91 o 
   3   2   3     1633.61     1878.97     14.66 o 
   4   2   3      602.96      545.81      9.30 o 
   5   2   3     2280.28     2000.16     47.24 o 
   6   2   3     1831.72     1660.90     31.03 o 
   7   2   3      121.96      114.59      6.92 o 
   8   2   3      311.34      343.00     16.74 o 
   9   2   3      282.71      297.97     18.93 o 
  -8   3   3        3.42       13.20      4.82 o 
  -7   3   3      515.40      588.01     21.67 o 
  -6   3   3      111.92      119.16      5.20 o 
  -5   3   3      880.29      799.62     17.85 o 
  -4   3   3      660.22      619.58     13.43 o 
  -3   3   3        2.29       13.02      2.77 o 
  -2   3   3       13.78       28.15      1.97 o 
  -1   3   3       60.50       74.88      1.90 o 
   0   3   3      756.17      907.73     11.83 o 
   1   3   3      287.40      163.24      3.86 o 
   2   3   3      911.60      717.39      7.51 o 
   3   3   3     6772.04     7187.29     47.31 o 
   4   3   3     1050.12     1226.13     13.87 o 
   5   3   3      598.14      688.51     13.19 o 
   6   3   3      646.39      625.46     14.19 o 
   7   3   3      772.40      847.83     16.60 o 
   8   3   3      167.93      233.27     10.11 o 
   9   3   3        0.38        3.55      2.80 o 
  -8   4   3       29.52       26.27     11.09 o 
  -7   4   3       71.33       72.83      9.35 o 
  -6   4   3      361.47      408.83     13.85 o 
  -5   4   3      282.96      332.28      8.77 o 
  -4   4   3      864.68      790.60     22.74 o 
  -3   4   3      198.60      253.75      6.75 o 
  -2   4   3       27.30       58.45      3.75 o 
  -1   4   3     3211.16     3288.28     20.70 o 
   0   4   3     4647.71     4428.83     22.82 o 
   1   4   3      864.46     1179.08     11.17 o 
   2   4   3      348.74      386.86      4.62 o 
   3   4   3       12.70        4.46      1.32 o 
   4   4   3     1752.66     1669.23     19.40 o 
   5   4   3      776.99      852.49     13.22 o 
   6   4   3       32.11       32.24      7.52 o 
   7   4   3      148.11      140.16      6.00 o 
   8   4   3       42.39       32.49      5.65 o 
   9   4   3       55.01       53.93      9.54 o 
  -7   5   3      233.79      212.57      9.65 o 
  -6   5   3       30.47       39.29      9.39 o 
  -5   5   3      208.04      159.22      6.70 o 
  -4   5   3     1242.43     1236.47     18.40 o 
  -3   5   3       44.44       24.92      3.35 o 
  -2   5   3      741.23      852.22     12.30 o 
  -1   5   3      425.69      689.93      7.72 o 
   0   5   3     1908.82     1897.45     15.94 o 
   1   5   3      714.06      614.57     11.52 o 
   2   5   3        7.62       19.81      2.12 o 
   3   5   3      700.28      679.88      7.42 o 
   4   5   3        1.49       12.97      2.21 o 
   5   5   3      485.20      524.30     10.80 o 
   6   5   3      859.83      819.76     13.42 o 
   7   5   3      856.24      801.58     14.80 o 
   8   5   3        6.29        6.67      2.71 o 
   9   5   3        0.50        3.57      4.70 o 
  -7   6   3       35.21       40.08     12.77 o 
  -6   6   3      467.75      388.62     12.81 o 
  -5   6   3      446.96      417.27     13.38 o 
  -4   6   3      128.69      136.07      5.25 o 
  -3   6   3      673.24      842.63     14.04 o 
  -2   6   3        5.90       14.49      3.82 o 
  -1   6   3     3080.67     2903.66     48.40 o 
   0   6   3     3251.63     3197.82     31.20 o 
   1   6   3       21.17       13.86      1.46 o 
   2   6   3      382.51      499.18      9.62 o 
   3   6   3     1462.59     1482.59     29.73 o 
   4   6   3      840.45      816.61     12.28 o 
   5   6   3      468.95      443.96      9.43 o 
   6   6   3       52.44       71.95      5.89 o 
   7   6   3        3.03       11.71      3.95 o 
   8   6   3       54.48       40.20      6.24 o 
   9   6   3      200.62      231.16     17.93 o 
  -7   7   3        0.54        8.37      4.78 o 
  -6   7   3      108.13      104.90      6.97 o 
  -5   7   3      339.06      344.48     12.01 o 
  -4   7   3      980.23     1032.67     24.46 o 
  -3   7   3      820.07      821.92     12.99 o 
  -2   7   3       67.97      106.50      4.20 o 
  -1   7   3       47.46       25.00      3.62 o 
   0   7   3       15.89       51.52      3.10 o 
   1   7   3     2256.67     2194.49     30.85 o 
   2   7   3      206.86      175.32      3.19 o 
   3   7   3      120.22      159.08      3.29 o 
   4   7   3      235.74      274.56      5.91 o 
   5   7   3       27.12       20.30      2.84 o 
   6   7   3       10.22       17.78      3.54 o 
   7   7   3      182.53      169.18      6.52 o 
   8   7   3        1.82        6.77      3.57 o 
   9   7   3        2.58       10.91      4.95 o 
  -6   8   3      154.91      154.21     12.91 o 
  -5   8   3       56.87       83.38      5.66 o 
  -4   8   3       15.98       22.75      5.05 o 
  -3   8   3       25.54       33.97      8.66 o 
  -2   8   3       26.60       30.18      6.94 o 
  -1   8   3      294.63      263.25      5.86 o 
   0   8   3      636.43      626.54     11.15 o 
   1   8   3      927.21      968.69     12.79 o 
   2   8   3      843.81      915.23     11.82 o 
   3   8   3     1619.81     1562.20     24.70 o 
   4   8   3      715.46      567.77      9.06 o 
   5   8   3      317.75      346.68      7.72 o 
   6   8   3      367.29      381.37     11.51 o 
   7   8   3      218.61      181.62      8.03 o 
   8   8   3       29.66       37.46      6.57 o 
  -6   9   3       13.81       11.16      7.24 o 
  -5   9   3      121.83      140.18      8.64 o 
  -4   9   3      130.32      110.05      8.41 o 
  -3   9   3      878.33      913.99     18.36 o 
  -2   9   3       86.80       74.73      6.45 o 
  -1   9   3       40.94       61.24      7.48 o 
   0   9   3      243.41      252.45      5.62 o 
   1   9   3      536.84      490.23      8.12 o 
   2   9   3     1337.74     1176.10     21.05 o 
   3   9   3      908.07      902.70     16.15 o 
   4   9   3      579.01      471.72     12.93 o 
   5   9   3      299.69      305.40      9.94 o 
   6   9   3      191.84      175.60      9.16 o 
   7   9   3       80.77       81.60      6.60 o 
   8   9   3      103.28       87.09      9.39 o 
  -5  10   3      241.19      232.60     10.44 o 
  -4  10   3       44.27       52.09     10.25 o 
  -3  10   3      262.38      298.93     12.51 o 
  -2  10   3      410.29      368.08     10.80 o 
  -1  10   3        1.12        3.93      2.77 o 
   0  10   3      399.58      437.44      7.80 o 
   1  10   3       55.14       47.77      4.26 o 
   2  10   3      653.20      700.74     12.85 o 
   3  10   3       47.36       59.85      5.84 o 
   4  10   3     4649.04     4659.39     51.92 o 
   5  10   3        2.96        8.00      4.08 o 
   6  10   3       85.47       64.07      4.91 o 
   7  10   3      186.86      230.30     10.18 o 
   8  10   3       17.48       21.84     10.04 o 
  -4  11   3      376.65      357.70     10.26 o 
  -3  11   3      160.35      177.62      8.01 o 
  -2  11   3       30.37       24.53      6.61 o 
  -1  11   3      500.88      444.08     12.53 o 
   0  11   3      272.16      285.67     12.96 o 
   1  11   3       20.47       13.91      3.96 o 
   2  11   3      233.93      272.06     11.32 o 
   3  11   3     1179.99     1126.02     19.30 o 
   4  11   3      611.48      719.73     17.39 o 
   5  11   3       67.03       43.04      8.45 o 
   6  11   3      172.77      160.24      8.69 o 
   7  11   3      242.82      288.61     12.52 o 
  -3  12   3      177.15      182.85      8.92 o 
  -2  12   3       62.07       50.48      9.35 o 
  -1  12   3      479.72      437.22     12.65 o 
   0  12   3      637.64      607.86     25.76 o 
   1  12   3       26.11       21.19      8.65 o 
   2  12   3      254.98      260.38     13.22 o 
   3  12   3       44.88       35.70      8.29 o 
   4  12   3      526.73      560.32     16.88 o 
   5  12   3      412.39      390.45     14.10 o 
   6  12   3      258.18      271.35     12.45 o 
   7  12   3       93.30       75.73      9.51 o 
  -2  13   3      399.89      375.08     13.58 o 
  -1  13   3      113.37      116.16      7.73 o 
   0  13   3        3.01        8.78      4.97 o 
   1  13   3      323.93      302.53      9.98 o 
   2  13   3      101.76      103.42     11.88 o 
   3  13   3      143.05      134.27      7.11 o 
   4  13   3       13.21       15.94      5.54 o 
   5  13   3       22.98       19.06      7.35 o 
   6  13   3      275.93      381.76     20.64 o 
  -1  14   3      128.23      148.44     13.20 o 
   0  14   3       75.26       98.34     11.44 o 
   1  14   3       97.41       70.08     11.19 o 
   2  14   3       39.04       41.22     14.52 o 
   3  14   3        2.06        2.60      3.24 o 
   4  14   3      272.20      265.41      9.08 o 
   5  14   3        8.06        5.07      3.85 o 
  -5 -12   4        0.97        1.75      3.11 o 
  -4 -12   4       49.39       40.81     11.08 o 
  -3 -12   4       96.34       98.14     12.28 o 
  -2 -12   4      298.46      314.20     14.87 o 
  -1 -12   4        5.99        6.24      3.35 o 
   0 -12   4        0.51        2.39      3.34 o 
  -6 -11   4      104.72       89.92      9.88 o 
  -5 -11   4       94.96      112.44      9.43 o 
  -4 -11   4       92.36       60.58     19.47 o 
  -3 -11   4      363.73      311.97     18.84 o 
  -2 -11   4      414.37      424.94     16.45 o 
  -1 -11   4       36.27       33.32      6.87 o 
   0 -11   4      190.32      212.45     10.75 o 
   1 -11   4        9.11       18.68      7.02 o 
   2 -11   4       24.78       20.33      8.66 o 
  -7 -10   4      122.15      116.28     11.38 o 
  -6 -10   4        4.58       11.12      4.53 o 
  -5 -10   4       15.73       16.91      6.45 o 
  -4 -10   4      300.58      270.40     10.76 o 
  -3 -10   4     1056.44      957.80     30.56 o 
  -2 -10   4      467.87      437.72     13.12 o 
  -1 -10   4       25.25        7.84      5.46 o 
   0 -10   4       65.08       70.73      6.27 o 
   1 -10   4        0.64        1.43      2.19 o 
   2 -10   4      234.11      235.93     12.40 o 
   3 -10   4      357.25      350.73     16.58 o 
  -7  -9   4       14.38        5.51      3.04 o 
  -6  -9   4      220.64      272.07     15.59 o 
  -5  -9   4      229.36      255.70     11.32 o 
  -4  -9   4      331.84      279.18     10.06 o 
  -3  -9   4        2.40       10.63      3.29 o 
  -2  -9   4        4.45        8.24      3.28 o 
  -1  -9   4      153.72      127.27      6.19 o 
   0  -9   4       85.24      140.23      6.92 o 
   1  -9   4        3.10        3.73      1.93 o 
   2  -9   4       36.51       43.56      7.52 o 
   3  -9   4       85.30       80.14     16.09 o 
   4  -9   4      103.97      136.27     23.00 o 
  -8  -8   4       72.45       36.43     15.99 o 
  -7  -8   4        0.46        6.38      4.07 o 
  -6  -8   4      415.07      434.12     16.28 o 
  -5  -8   4      269.97      277.93     15.35 o 
  -4  -8   4       83.82       87.93     11.04 o 
  -3  -8   4      543.16      560.54     18.42 o 
  -2  -8   4       99.66       91.33      6.62 o 
  -1  -8   4      113.86       96.27      7.44 o 
   0  -8   4     1058.35     1081.29     17.06 o 
   1  -8   4        3.01        8.09      2.59 o 
   2  -8   4     1079.55     1146.77     29.87 o 
   3  -8   4      223.98      233.45      9.59 o 
   4  -8   4       79.46       91.48     19.20 o 
   5  -8   4        0.28        9.07      5.96 o 
  -8  -7   4      127.79      110.43     17.69 o 
  -7  -7   4      197.11      176.86     16.42 o 
  -6  -7   4      746.52      735.18     20.63 o 
  -5  -7   4      494.71      545.03     16.40 o 
  -4  -7   4       14.43       31.66      6.04 o 
  -3  -7   4       46.19       53.38      5.37 o 
  -2  -7   4       55.20       60.59      4.29 o 
  -1  -7   4      351.69      394.76      9.89 o 
   0  -7   4      343.67      355.51     11.72 o 
   1  -7   4     1225.06     1254.08     29.13 o 
   2  -7   4       13.97       45.95      4.71 o 
   3  -7   4       27.55       32.35      4.82 o 
   4  -7   4      399.26      401.66     14.40 o 
   5  -7   4      991.40      979.02     40.07 o 
   6  -7   4      129.90      126.02     15.03 o 
  -8  -6   4       20.25       26.56     10.16 o 
  -7  -6   4        8.26       15.82      7.29 o 
  -6  -6   4      960.88      893.94     18.24 o 
  -5  -6   4       11.03        6.61      2.80 o 
  -4  -6   4       24.65       23.16      3.43 o 
  -3  -6   4      121.00      115.02      4.13 o 
  -2  -6   4      237.56      205.50      4.87 o 
  -1  -6   4      140.40      112.30      5.41 o 
   0  -6   4      257.03      238.61      6.15 o 
   1  -6   4       12.53       29.93      3.12 o 
   2  -6   4      125.16      133.89      4.23 o 
   3  -6   4      194.39      215.90      9.37 o 
   4  -6   4      175.13      157.09     16.82 o 
   5  -6   4       15.12       13.88      6.61 o 
   6  -6   4       35.41       27.16     12.16 o 
  -8  -5   4       75.98      106.71      8.28 o 
  -7  -5   4        1.70        5.70      4.29 o 
  -6  -5   4        1.65        2.19      2.17 o 
  -5  -5   4      664.80      741.93     12.59 o 
  -4  -5   4      156.13      153.25      6.23 o 
  -3  -5   4     1224.06     1277.09     14.75 o 
  -2  -5   4        5.91       33.59      2.74 o 
  -1  -5   4     1084.64     1155.97     13.68 o 
   0  -5   4     3040.42     2955.27     35.70 o 
   1  -5   4       47.93       23.31      6.28 o 
   3  -5   4      216.19      218.67      4.56 o 
   4  -5   4      577.80      603.18     32.39 o 
   5  -5   4      579.34      605.97     21.05 o 
   6  -5   4      166.69      177.40     27.38 o 
   7  -5   4        0.82        5.96      4.54 o 
  -9  -4   4      405.79      440.92     34.53 o 
  -8  -4   4      363.30      364.30     12.74 o 
  -7  -4   4       32.40       41.57     11.32 o 
  -6  -4   4        2.20        3.26      1.65 o 
  -5  -4   4      150.14      175.88     16.28 o 
  -4  -4   4      242.94      198.42     16.24 o 
  -3  -4   4     1041.21     1017.50     14.26 o 
  -2  -4   4     2094.28     2249.11     16.85 o 
  -1  -4   4     4855.46     5316.82     34.85 o 
   0  -4   4     2307.29     2214.73     29.10 o 
   1  -4   4     1348.20     1188.18     14.15 o 
   2  -4   4      455.70      396.18     13.50 o 
   3  -4   4      735.31      776.24     13.00 o 
   4  -4   4       61.34       58.45     14.72 o 
   5  -4   4       38.29       50.73     14.83 o 
   6  -4   4      843.95      814.08     29.65 o 
   7  -4   4      391.44      442.48     15.98 o 
  -9  -3   4      581.38      699.85     16.77 o 
  -8  -3   4       21.42       16.17      5.12 o 
  -7  -3   4       14.43       30.11      5.33 o 
  -6  -3   4       38.07       31.31      7.12 o 
  -5  -3   4      369.84      361.88     10.87 o 
  -4  -3   4      557.83      524.79     10.38 o 
  -3  -3   4      568.86      586.31      7.97 o 
  -2  -3   4       77.66       29.23      3.52 o 
  -1  -3   4       97.11      187.19      8.09 o 
   0  -3   4      346.96      193.08      3.29 o 
   1  -3   4        5.97       10.69      1.88 o 
   2  -3   4       16.52       34.51      2.32 o 
   3  -3   4      123.32      159.85      3.98 o 
   4  -3   4       34.67       69.36     12.55 o 
   5  -3   4      584.89      600.79     17.83 o 
   6  -3   4      102.38       90.90     15.34 o 
   7  -3   4       17.22       20.36     12.99 o 
  -9  -2   4      193.39      205.18     28.79 o 
  -8  -2   4      440.02      404.09     14.23 o 
  -7  -2   4      222.10      222.05     14.27 o 
  -6  -2   4      328.90      326.18      8.64 o 
  -5  -2   4       26.99       20.63      5.48 o 
  -4  -2   4       86.35       86.14      6.00 o 
  -3  -2   4     3016.51     2677.12     23.35 o 
  -2  -2   4     2959.56     2885.72     19.79 o 
  -1  -2   4      277.59      354.27      5.35 o 
   0  -2   4      225.90      219.74      3.46 o 
   1  -2   4       92.38       96.95      3.51 o 
   2  -2   4     1560.07     1353.98     10.77 o 
   3  -2   4      763.43      616.20     17.37 o 
   4  -2   4        3.00        8.06      2.99 o 
   5  -2   4       58.75       58.11      8.42 o 
   6  -2   4       10.64       30.63      9.99 o 
   7  -2   4      276.83      258.35     19.66 o 
   8  -2   4      439.97      444.63     19.60 o 
  -9  -1   4        9.12        4.14      4.14 o 
  -8  -1   4        6.97       11.96      4.72 o 
  -7  -1   4      334.00      400.98     14.13 o 
  -6  -1   4      413.99      411.65     13.14 o 
  -5  -1   4      891.04      823.74     16.13 o 
  -4  -1   4     2260.27     2333.99     53.64 o 
  -3  -1   4       34.79       68.52      4.20 o 
  -2  -1   4      765.84      885.61     14.95 o 
  -1  -1   4     1719.45      911.51     12.12 o 
   0  -1   4     2505.22     3147.16     19.07 o 
   1  -1   4     1480.67     1913.87     21.74 o 
   2  -1   4    16026.25    17750.13    681.20 o 
   3  -1   4      118.88       67.40      6.94 o 
   4  -1   4     1173.01     1200.14     23.32 o 
   5  -1   4      380.34      377.03     12.74 o 
   6  -1   4      122.08      129.16     16.39 o 
   7  -1   4      111.22      118.95     17.74 o 
   8  -1   4      440.28      420.85     20.78 o 
  -9   0   4       24.12       13.29      4.85 o 
  -8   0   4      198.58      186.28     10.83 o 
  -7   0   4       30.54       49.01      5.27 o 
  -6   0   4      331.65      354.74     10.54 o 
  -5   0   4       82.65      137.42      7.45 o 
  -4   0   4       34.79       22.70      4.40 o 
  -3   0   4      286.12      257.16     10.45 o 
  -2   0   4      363.68      315.00      5.25 o 
  -1   0   4        1.92       65.06      1.96 o 
   0   0   4     4276.48     4056.17     30.22 o 
   1   0   4       17.89       73.87      2.55 o 
   2   0   4     4591.33     4113.71     48.70 o 
   3   0   4     3276.87     3653.88     72.93 o 
   4   0   4     1726.71     1971.51     24.66 o 
   5   0   4     1414.24     1429.54     14.68 o 
   6   0   4     3838.68     3790.62     41.99 o 
   7   0   4       29.34       24.87     10.69 o 
   8   0   4     1092.04     1133.82     57.48 o 
  -8   1   4       53.75       95.94      7.26 o 
  -7   1   4        2.75        4.24      2.51 o 
  -6   1   4     1153.62     1132.13     19.03 o 
  -5   1   4      992.76     1101.10     22.54 o 
  -4   1   4      882.41      776.07     13.71 o 
  -3   1   4      241.56      266.92      7.92 o 
  -2   1   4     1581.44     2065.36     17.97 o 
  -1   1   4     3966.15     3910.28     17.86 o 
   0   1   4     7104.93     6641.90    167.38 o 
   1   1   4     5217.39     4767.41     50.47 o 
   2   1   4      225.26      247.83      7.65 o 
   3   1   4      222.90      169.39      2.59 o 
   4   1   4     1146.91     1064.48     11.98 o 
   5   1   4      417.42      532.14      7.58 o 
   6   1   4      426.12      524.71      7.08 o 
   7   1   4       93.71       93.96      8.71 o 
   8   1   4        9.30       95.93     11.46 o 
  -8   2   4      301.42      398.66     24.20 o 
  -7   2   4      531.43      550.57     15.15 o 
  -6   2   4      169.41      158.25      7.28 o 
  -5   2   4      635.10      590.07     13.80 o 
  -4   2   4      912.09      904.54     17.05 o 
  -3   2   4     1811.59     1629.02     16.23 o 
  -2   2   4      232.63      394.54      5.70 o 
   1   2   4       17.45       41.65      3.05 o 
   2   2   4     4411.97     4705.27     33.93 o 
   3   2   4     5840.36     6388.06     42.57 o 
   4   2   4     1318.70      997.78     12.08 o 
   5   2   4      118.30      122.84      7.19 o 
   6   2   4       11.52       35.83      4.62 o 
   7   2   4     1019.81      989.71     24.09 o 
   8   2   4      825.42      842.15     34.01 o 
   9   2   4      200.03      226.27     13.26 o 
  -8   3   4       12.55        3.31      3.42 o 
  -7   3   4      197.79      189.66     13.63 o 
  -6   3   4      175.42      143.01     10.37 o 
  -5   3   4     1548.97     1590.76     30.07 o 
  -4   3   4      124.64      176.05      7.09 o 
  -3   3   4      106.74      136.93      5.54 o 
  -2   3   4      626.20      678.27      8.14 o 
  -1   3   4     7291.88     8444.80    136.53 o 
   0   3   4     2482.29     2226.71     13.56 o 
   1   3   4      336.66      177.59      6.60 o 
   2   3   4     1521.93     1450.53      7.94 o 
   3   3   4     3662.05     3655.27     37.81 o 
   4   3   4     1093.11     1067.35     15.07 o 
   5   3   4     2296.53     2196.40     30.21 o 
   6   3   4      651.65      691.21     12.46 o 
   7   3   4        0.75       13.37      4.09 o 
   8   3   4      115.47       89.25     12.18 o 
   9   3   4       66.90       55.08     13.73 o 
  -8   4   4       14.82       11.75      4.75 o 
  -7   4   4      717.10      709.52     20.46 o 
  -6   4   4        8.10        9.57      2.99 o 
  -5   4   4        4.47       17.58      5.52 o 
  -4   4   4      173.99      142.57      5.85 o 
  -3   4   4      838.26      887.71     14.53 o 
  -2   4   4     2227.46     2057.14     16.73 o 
  -1   4   4       28.88       51.70      2.19 o 
   0   4   4      478.13      534.01      6.86 o 
   1   4   4      332.42      364.31      4.11 o 
   2   4   4      152.43       98.01      3.34 o 
   3   4   4      321.50      477.75      5.37 o 
   4   4   4       15.45       22.05      3.61 o 
   5   4   4      212.47      285.24      6.35 o 
   6   4   4       34.80       53.25      4.10 o 
   7   4   4      317.94      393.63     11.01 o 
   8   4   4       78.59       72.00     11.43 o 
   9   4   4      129.60      148.40     14.41 o 
  -7   5   4       22.68       28.94      9.06 o 
  -6   5   4      495.48      488.02     15.79 o 
  -5   5   4      454.92      469.14     18.45 o 
  -4   5   4     2287.39     2155.12     26.84 o 
  -3   5   4      217.52      206.60      7.00 o 
  -2   5   4      592.40      623.97     10.32 o 
  -1   5   4     1494.58     1164.24     17.64 o 
   0   5   4      833.25      964.89      9.96 o 
   1   5   4     4458.28     4884.93     29.39 o 
   2   5   4      168.62      177.52      3.50 o 
   3   5   4      359.47      402.23      5.67 o 
   4   5   4     1969.40     2038.92     41.19 o 
   5   5   4     3568.58     3586.90     28.39 o 
   6   5   4      956.05      967.23     37.84 o 
   7   5   4       83.23       82.86      7.44 o 
   8   5   4        1.56        1.04      2.06 o 
   9   5   4      240.62      249.79     11.93 o 
  -7   6   4       39.96       22.27      5.58 o 
  -6   6   4       17.28        8.02      3.92 o 
  -5   6   4      181.89      203.64     12.16 o 
  -4   6   4      800.93      713.93     15.47 o 
  -3   6   4     2644.28     2665.13     46.82 o 
  -2   6   4     1628.48     1579.05     20.57 o 
  -1   6   4      106.38       70.65      4.57 o 
   0   6   4      351.27      341.06      4.90 o 
   1   6   4     1001.76     1077.78     10.75 o 
   2   6   4      543.49      542.79      6.00 o 
   3   6   4      552.65      479.47      6.77 o 
   4   6   4       49.70       51.20      2.72 o 
   5   6   4       28.56       79.09      3.46 o 
   6   6   4      122.59      161.44      5.90 o 
   7   6   4       14.82       38.37      4.22 o 
   8   6   4      634.52      642.66     16.55 o 
   9   6   4       62.23       44.11      7.06 o 
  -7   7   4        6.17        6.25      3.89 o 
  -6   7   4       42.68       55.78      5.41 o 
  -5   7   4      329.16      317.29     10.17 o 
  -4   7   4       21.64       44.65      7.06 o 
  -3   7   4       13.02       15.90      4.24 o 
  -2   7   4       33.11       82.35      4.80 o 
  -1   7   4      518.49      647.25     12.14 o 
   0   7   4      372.85      299.13      9.45 o 
   1   7   4     2382.97     2441.72     15.25 o 
   2   7   4        9.83       13.53      1.47 o 
   3   7   4      187.85      137.44      3.21 o 
   4   7   4      237.76      223.64      4.94 o 
   5   7   4       79.89       81.95      3.96 o 
   6   7   4      170.53      169.96      5.21 o 
   7   7   4       91.05       89.15      5.54 o 
   8   7   4      169.26      149.85     14.66 o 
  -6   8   4        5.08       11.63      4.13 o 
  -5   8   4       97.86      107.37      7.31 o 
  -4   8   4      117.75      100.70      6.22 o 
  -3   8   4     1527.92     1621.80     24.90 o 
  -2   8   4      727.54      720.22     14.59 o 
  -1   8   4       21.84       35.57      4.99 o 
   0   8   4      201.58      235.85      5.61 o 
   1   8   4      128.89      145.92      2.99 o 
   2   8   4     1924.28     1988.99     20.28 o 
   3   8   4     2835.99     2721.54     34.16 o 
   4   8   4     1328.02     1197.75     16.88 o 
   5   8   4      387.87      411.17      7.37 o 
   6   8   4      221.80      189.28      6.00 o 
   7   8   4      133.87      127.45      7.27 o 
   8   8   4       18.68       20.88      6.36 o 
  -6   9   4       77.49       77.69     14.11 o 
  -5   9   4      725.28      690.62     17.69 o 
  -4   9   4      267.31      248.52      9.59 o 
  -3   9   4      394.92      353.75      9.65 o 
  -2   9   4      282.81      237.12      6.51 o 
  -1   9   4      651.98      661.13     16.87 o 
   0   9   4     1357.42     1178.51     16.76 o 
   1   9   4     1150.89     1298.57     14.29 o 
   2   9   4      190.45      174.71      2.96 o 
   3   9   4       69.88       62.88      1.68 o 
   4   9   4      512.87      480.56     13.73 o 
   5   9   4     3012.11     3100.47    117.52 o 
   6   9   4     2041.75     1932.06     62.41 o 
   7   9   4      151.22      168.34      7.74 o 
   8   9   4       44.22       39.37     11.35 o 
  -5  10   4        3.97        2.57      2.70 o 
  -4  10   4        1.08        3.72      3.16 o 
  -3  10   4      740.40      725.68     16.34 o 
  -2  10   4      967.67      982.21     17.99 o 
  -1  10   4      756.09      811.13     15.62 o 
   0  10   4      113.27      159.86      5.60 o 
   1  10   4      441.12      419.59      9.69 o 
   2  10   4     1320.65     1380.55     18.20 o 
   3  10   4      199.26      232.21      9.54 o 
   4  10   4      938.22      937.90     17.73 o 
   5  10   4      281.93      244.36      8.11 o 
   6  10   4      375.24      434.54     15.23 o 
   7  10   4      560.15      495.20     17.75 o 
   8  10   4       55.39       45.67     10.08 o 
  -4  11   4        5.85       16.00      5.77 o 
  -3  11   4      146.68      118.10      7.68 o 
  -2  11   4      135.48      136.74      5.55 o 
  -1  11   4      702.71      720.23     15.89 o 
   0  11   4      352.42      353.42     10.04 o 
   1  11   4      742.27      697.19     13.36 o 
   2  11   4        5.34       40.48      6.75 o 
   3  11   4      224.65      205.43      7.56 o 
   4  11   4      147.34      143.65      7.12 o 
   5  11   4      371.37      373.96      9.74 o 
   6  11   4     1029.85     1117.67     32.80 o 
   7  11   4      136.95      105.83      6.27 o 
  -3  12   4      390.76      387.75     10.40 o 
  -2  12   4      549.00      518.39     13.89 o 
  -1  12   4       19.42       18.82      5.81 o 
   0  12   4        0.35       14.73      4.23 o 
   1  12   4      535.21      476.04     13.15 o 
   2  12   4     1404.04     1326.33     31.49 o 
   3  12   4      186.56      210.06     15.33 o 
   4  12   4      159.14      161.23      6.72 o 
   5  12   4       26.98       38.64      8.69 o 
   6  12   4      270.42      287.25     12.48 o 
   7  12   4      415.73      479.17     19.09 o 
  -2  13   4        1.48        6.55      3.66 o 
  -1  13   4      298.77      305.92     11.59 o 
   0  13   4      296.55      307.47      9.66 o 
   1  13   4       33.81       22.03      9.34 o 
   2  13   4      433.51      426.32     17.18 o 
   3  13   4        3.42        2.25      2.51 o 
   4  13   4      204.20      226.45      8.44 o 
   5  13   4        4.18        9.98      4.03 o 
   6  13   4      215.41      200.71      8.21 o 
  -1  14   4      262.37      249.75     12.13 o 
   0  14   4       78.36       67.81      8.70 o 
   1  14   4        0.52        2.56      4.44 o 
   2  14   4      149.82      147.70      9.55 o 
   3  14   4       30.79       19.40      8.42 o 
   4  14   4      131.91      120.41     10.05 o 
   5  14   4        1.87        1.50      2.36 o 
   2  15   4        0.42        2.43      2.67 o 
  -3 -12   5        1.45        5.40      3.36 o 
  -2 -12   5        7.04        3.79      3.05 o 
  -1 -12   5       84.02       91.84     13.90 o 
  -5 -11   5        5.70       13.38      5.34 o 
  -4 -11   5       16.96        7.57      4.02 o 
  -3 -11   5      115.95      121.95     16.87 o 
  -2 -11   5      411.03      403.88     17.10 o 
  -1 -11   5       22.07       15.76      6.65 o 
   0 -11   5      124.54      128.44     13.82 o 
   1 -11   5       28.73       26.44     19.36 o 
  -6 -10   5      153.74      137.22     14.46 o 
  -5 -10   5      135.82      145.41     11.43 o 
  -4 -10   5      139.18      177.76     10.29 o 
  -3 -10   5       52.26       36.12      7.94 o 
  -2 -10   5        0.34        3.90      2.86 o 
  -1 -10   5      121.64      108.83     19.32 o 
   0 -10   5      636.77      643.55     19.68 o 
   1 -10   5      287.45      247.81      9.98 o 
   2 -10   5       12.52       15.19      6.82 o 
   3 -10   5       71.30       51.78     16.02 o 
  -7  -9   5       17.42       23.17     10.57 o 
  -6  -9   5        2.13        5.77      4.75 o 
  -5  -9   5       11.39        8.33      5.87 o 
  -4  -9   5      100.91       75.85     20.09 o 
  -3  -9   5      387.27      388.24     15.31 o 
  -2  -9   5        1.46       24.83      6.23 o 
  -1  -9   5      296.26      305.59     10.79 o 
   0  -9   5       15.82       17.10      4.39 o 
   1  -9   5       12.68       20.63      6.06 o 
   2  -9   5      109.18      115.94     16.30 o 
   3  -9   5      369.22      406.07     21.41 o 
   4  -9   5       45.71       28.75     15.47 o 
  -7  -8   5      138.61      131.73     10.55 o 
  -6  -8   5      261.40      233.55     17.19 o 
  -5  -8   5      651.97      623.25     21.09 o 
  -4  -8   5      136.00      133.18      9.31 o 
  -3  -8   5        0.37        2.71      1.62 o 
  -2  -8   5      391.97      373.55      9.66 o 
  -1  -8   5      127.00       89.25      6.05 o 
   0  -8   5     2394.70     2677.17     36.84 o 
   1  -8   5       29.29       17.14      3.33 o 
   2  -8   5        1.37        3.71      2.11 o 
   3  -8   5      153.08      170.80     17.45 o 
   4  -8   5       96.26      104.47     19.73 o 
  -8  -7   5       66.82       67.00      8.77 o 
  -7  -7   5      323.02      317.93     13.85 o 
  -6  -7   5       90.19       89.59      9.30 o 
  -5  -7   5      660.56      601.69     15.77 o 
  -4  -7   5      337.83      300.14      9.66 o 
  -3  -7   5      364.91      441.46     14.53 o 
  -2  -7   5      432.76      385.83      9.38 o 
  -1  -7   5     1044.10     1032.85     17.23 o 
   0  -7   5      128.00      129.47      7.00 o 
   1  -7   5      861.79      821.86     30.24 o 
   2  -7   5     1445.11     1424.70     18.57 o 
   3  -7   5      761.22      731.90     24.68 o 
   4  -7   5       12.87       10.96      4.61 o 
   5  -7   5       23.85       22.37     10.61 o 
  -8  -6   5        0.27        6.08      5.10 o 
  -7  -6   5      485.70      517.65     23.81 o 
  -6  -6   5     2160.61     2358.64     41.42 o 
  -5  -6   5      372.44      357.74      8.48 o 
  -4  -6   5       54.65       49.53      6.61 o 
  -3  -6   5      188.65      162.38      6.41 o 
  -2  -6   5       39.15       57.55      4.85 o 
  -1  -6   5       42.43       35.13      4.85 o 
   0  -6   5     1714.29     1620.36     22.58 o 
   1  -6   5      637.57      610.30     23.24 o 
   2  -6   5       36.26       34.07      4.54 o 
   3  -6   5      547.62      612.05     22.89 o 
   4  -6   5       52.65       46.36     15.42 o 
   5  -6   5      797.00      722.00     23.71 o 
   6  -6   5      171.20      146.64     16.70 o 
  -8  -5   5      146.91       82.99     17.60 o 
  -7  -5   5      789.82      725.30     19.00 o 
  -6  -5   5       64.17       84.06     10.89 o 
  -5  -5   5      385.49      391.33      9.36 o 
  -4  -5   5      100.45       86.49      5.49 o 
  -3  -5   5     1116.49     1103.19     23.22 o 
  -2  -5   5      115.01      128.29     11.90 o 
  -1  -5   5      202.56      164.07      5.15 o 
   0  -5   5       50.29       25.01      4.55 o 
   1  -5   5      452.51      531.05     10.11 o 
   2  -5   5      673.76      787.89     12.89 o 
   3  -5   5      813.15      847.95     13.54 o 
   4  -5   5      350.80      329.17     15.23 o 
   5  -5   5        1.31        5.55      4.59 o 
   6  -5   5      176.75      164.97     17.12 o 
  -8  -4   5      173.60      203.98     11.76 o 
  -7  -4   5      226.60      299.66     26.89 o 
  -6  -4   5      947.39      924.05     18.72 o 
  -5  -4   5      420.70      469.99     14.65 o 
  -4  -4   5      239.62      234.42     20.05 o 
  -3  -4   5      476.56      428.45     10.39 o 
  -2  -4   5      328.49      309.10     10.29 o 
  -1  -4   5     3099.31     3155.69     29.13 o 
   0  -4   5      890.74      825.03     16.96 o 
   1  -4   5     1600.75     1685.56     19.75 o 
   2  -4   5      438.83      474.30      7.65 o 
   3  -4   5      235.55      260.46      9.37 o 
   4  -4   5      121.14      100.46     10.95 o 
   5  -4   5      397.66      405.13     19.81 o 
   6  -4   5      321.58      312.08     23.21 o 
   7  -4   5       95.57       90.92     21.92 o 
  -8  -3   5      351.68      320.43     22.16 o 
  -7  -3   5      565.29      650.04     24.29 o 
  -6  -3   5       88.16       90.42      8.18 o 
  -5  -3   5       39.03       44.71      5.18 o 
  -4  -3   5       37.43       41.64      7.20 o 
  -3  -3   5      564.93      624.43     12.29 o 
  -2  -3   5       42.95       64.77      5.40 o 
  -1  -3   5     1008.53      847.23     15.03 o 
   0  -3   5      434.38      640.49     10.95 o 
   1  -3   5      210.51      250.25      4.81 o 
   2  -3   5      161.40      119.26      4.33 o 
   3  -3   5       53.64       53.90     10.70 o 
   4  -3   5      353.76      324.69     14.65 o 
   5  -3   5       31.41       31.55     12.95 o 
   6  -3   5        0.54       24.84      7.33 o 
   7  -3   5      143.61      116.03     10.25 o 
  -9  -2   5       53.17       35.62     11.39 o 
  -8  -2   5        0.32        2.54      2.82 o 
  -7  -2   5        1.15        4.13      2.26 o 
  -6  -2   5        2.44       14.32      4.11 o 
  -5  -2   5      339.52      332.13      8.60 o 
  -4  -2   5      422.92      417.45      9.11 o 
  -3  -2   5       76.68       62.06      3.59 o 
  -2  -2   5      912.82      969.56     18.57 o 
  -1  -2   5       63.65       27.55      4.08 o 
   0  -2   5       28.16       85.47      5.30 o 
   1  -2   5     2308.80     2080.15     15.43 o 
   2  -2   5      151.07      161.92      3.93 o 
   3  -2   5       59.91       48.59     13.88 o 
   4  -2   5       93.91      102.87     13.98 o 
   5  -2   5      140.11      162.40     14.73 o 
   6  -2   5      177.96      214.37     19.63 o 
   7  -2   5        1.26        5.11      4.29 o 
  -8  -1   5      259.80      317.15     12.58 o 
  -7  -1   5      467.59      403.58     12.03 o 
  -6  -1   5       26.03       31.43      6.01 o 
  -5  -1   5       53.39       70.22      5.67 o 
  -4  -1   5     1231.97     1206.39     19.42 o 
  -3  -1   5     2052.28     2233.39     20.90 o 
  -2  -1   5     1273.87     1191.92     15.91 o 
  -1  -1   5       77.49      162.68      4.59 o 
   0  -1   5      955.96     1130.86     10.50 o 
   1  -1   5       51.84      135.37      2.79 o 
   2  -1   5     2002.16     2104.93     67.37 o 
   3  -1   5     3046.48     3017.07    119.58 o 
   4  -1   5     1471.39     1347.44     25.46 o 
   5  -1   5       42.03       47.66      7.97 o 
   6  -1   5      143.91      184.67     14.06 o 
   7  -1   5      502.40      513.88     19.48 o 
   8  -1   5       31.77       28.91     11.05 o 
  -8   0   5      265.02      284.24     13.10 o 
  -7   0   5       35.90       41.73      8.44 o 
  -6   0   5       21.75       14.06      3.86 o 
  -5   0   5     1904.70     1941.31     54.20 o 
  -4   0   5      303.74      365.69     12.17 o 
  -3   0   5      138.89      208.31      5.66 o 
  -2   0   5     1321.67     1025.32     11.89 o 
  -1   0   5      183.78      184.03      3.00 o 
   0   0   5     2460.38     2697.46     25.77 o 
   1   0   5     4212.71     3645.06     24.20 o 
   2   0   5     3968.84     4621.20     31.56 o 
   3   0   5       82.31      103.80      7.03 o 
   4   0   5      194.80      221.06     10.35 o 
   5   0   5      767.11      885.39     20.78 o 
   6   0   5     1227.98     1226.46     48.78 o 
   7   0   5       83.25       81.39     11.14 o 
   8   0   5      112.65      107.45     17.41 o 
  -8   1   5       10.50        7.06      3.01 o 
  -7   1   5      414.32      449.32     16.12 o 
  -6   1   5      498.41      512.31     14.83 o 
  -5   1   5      987.78     1104.37     22.56 o 
  -4   1   5      245.83      289.78     13.37 o 
  -3   1   5     3386.37     3488.68     59.09 o 
  -2   1   5     4171.84     3565.49     34.82 o 
  -1   1   5     8377.41     9662.07    169.07 o 
   0   1   5     4155.16     4751.85     36.40 o 
   1   1   5     1418.83     1251.30      7.51 o 
   2   1   5       90.00      149.85      2.22 o 
   3   1   5     1207.63     1131.60     14.51 o 
   4   1   5      689.67      688.36      9.84 o 
   5   1   5        9.52       33.10      1.87 o 
   6   1   5       17.86       21.94      7.75 o 
   7   1   5      469.18      482.32     19.20 o 
   8   1   5       29.07       36.39     14.66 o 
  -8   2   5       20.07       18.15      5.49 o 
  -7   2   5      513.96      583.51     16.89 o 
  -6   2   5      234.05      297.47     11.23 o 
  -5   2   5      811.44      775.04     21.98 o 
  -4   2   5      372.09      312.71      8.22 o 
  -3   2   5      324.70      342.28      8.34 o 
  -2   2   5        0.69       23.42      2.86 o 
  -1   2   5     9329.75     9856.27     60.01 o 
   0   2   5     3151.15     2695.40     21.61 o 
   1   2   5     1108.71     1437.35      7.53 o 
   2   2   5     2327.65     2236.85     12.17 o 
   3   2   5       32.33       18.27      1.96 o 
   4   2   5      281.71      338.07      5.66 o 
   5   2   5     1821.18     1722.33     17.76 o 
   6   2   5       87.06       59.23      4.14 o 
   7   2   5      522.88      595.26     20.60 o 
   8   2   5       32.20       49.64      9.62 o 
  -8   3   5      415.01      412.02     13.49 o 
  -7   3   5      126.91      120.39     11.38 o 
  -6   3   5      377.98      416.00     16.70 o 
  -5   3   5      169.39      197.82      7.22 o 
  -4   3   5       65.15       56.06      5.33 o 
  -3   3   5     1281.19     1284.63     17.88 o 
  -2   3   5      446.33      522.33      7.97 o 
  -1   3   5      231.73      205.63      5.91 o 
   0   3   5     1052.01     1172.24      8.29 o 
   1   3   5     1830.40     1980.20     33.29 o 
   2   3   5       18.10       16.60      1.41 o 
   3   3   5      177.77      131.04      2.77 o 
   4   3   5     3174.42     3126.10     31.52 o 
   5   3   5        0.47        3.80      1.29 o 
   6   3   5      140.80      145.13     11.03 o 
   7   3   5      563.22      575.75     17.40 o 
   8   3   5      376.75      403.09     16.13 o 
  -8   4   5       13.01       20.63      6.36 o 
  -7   4   5      268.37      266.48     11.19 o 
  -6   4   5       32.84       31.37      6.37 o 
  -5   4   5       38.08       58.66      5.43 o 
  -4   4   5       70.14       60.89      5.03 o 
  -3   4   5      172.91      207.99      6.74 o 
  -2   4   5       23.82       26.58      5.11 o 
  -1   4   5     6283.31     6828.77     54.07 o 
   0   4   5      103.67       91.75      2.82 o 
   1   4   5      689.56      968.58      8.59 o 
   2   4   5      297.54      363.33      4.20 o 
   3   4   5       14.69       36.56      2.47 o 
   4   4   5        5.27       22.66      3.64 o 
   5   4   5       44.59       62.37      4.75 o 
   6   4   5      585.49      590.76     31.52 o 
   7   4   5      453.37      383.40     13.58 o 
   8   4   5        4.26       14.92      6.46 o 
   9   4   5       51.19       29.17     11.99 o 
  -7   5   5       15.60       14.52      4.56 o 
  -6   5   5      575.62      552.63     15.92 o 
  -5   5   5       13.98        6.34      2.72 o 
  -4   5   5       18.72       37.31      8.88 o 
  -3   5   5      154.18      110.37      5.04 o 
  -2   5   5     3551.22     3368.12     50.14 o 
  -1   5   5     5332.42     5857.84     74.12 o 
   0   5   5     2567.85     2636.15     13.18 o 
   1   5   5        0.91       31.02      1.88 o 
   2   5   5       17.81       32.35      2.32 o 
   3   5   5        1.54        5.20      1.69 o 
   4   5   5      860.17      868.82     14.09 o 
   5   5   5      146.31      123.20     11.37 o 
   6   5   5      268.12      217.73      9.19 o 
   7   5   5       72.72      109.08      7.15 o 
   8   5   5      448.90      421.65     17.52 o 
   9   5   5      540.37      526.18     30.26 o 
  -7   6   5        2.33        4.96      3.78 o 
  -6   6   5        0.84        2.21      2.10 o 
  -5   6   5        3.55        4.54      2.47 o 
  -4   6   5       94.96      138.32      6.02 o 
  -3   6   5      404.88      397.24     10.13 o 
  -2   6   5      126.30      111.52      4.95 o 
  -1   6   5     3472.28     3647.07     47.72 o 
   0   6   5     1919.11     1693.88     25.98 o 
   1   6   5      562.60      403.17      5.41 o 
   2   6   5      141.26      144.07      2.66 o 
   3   6   5      312.96      270.90      4.24 o 
   4   6   5     1399.01     1461.56     19.08 o 
   5   6   5      833.27      838.34     28.65 o 
   6   6   5     1187.63     1127.88     14.75 o 
   7   6   5        0.67        9.33      4.09 o 
   8   6   5       36.30       35.17      5.41 o 
  -7   7   5       69.69       69.20      5.77 o 
  -6   7   5       89.58       73.48      7.40 o 
  -5   7   5       78.00       84.86      5.84 o 
  -4   7   5       19.95       50.48      5.30 o 
  -3   7   5      151.04      140.55      5.97 o 
  -2   7   5      279.06      310.05      6.94 o 
  -1   7   5     1964.81     1777.28     22.64 o 
   0   7   5       39.15       54.05      4.07 o 
   1   7   5      118.94      139.64      2.61 o 
   2   7   5      286.82      293.10      3.83 o 
   3   7   5        1.50       24.13      1.41 o 
   4   7   5      807.32      791.11      9.78 o 
   5   7   5        3.54        2.83      1.57 o 
   6   7   5      106.12      113.83      4.74 o 
   7   7   5       90.38       85.13      4.60 o 
   8   7   5      100.46       69.73      7.27 o 
  -6   8   5        3.03        4.15      3.32 o 
  -5   8   5      289.40      291.83     11.37 o 
  -4   8   5     1441.61     1298.38     23.58 o 
  -3   8   5      319.25      335.42      9.98 o 
  -2   8   5      740.62      762.86     12.07 o 
  -1   8   5      321.52      352.23      8.32 o 
   0   8   5     1358.48     1292.54     17.75 o 
   1   8   5      116.46      133.49      3.61 o 
   2   8   5     1468.97     1395.32     19.16 o 
   3   8   5       17.36       26.04      1.64 o 
   4   8   5      272.24      284.36      6.04 o 
   5   8   5      531.02      515.16      6.85 o 
   6   8   5      638.17      633.26     11.85 o 
   7   8   5        8.98       11.40      4.56 o 
   8   8   5       73.01       61.59      7.44 o 
  -6   9   5       20.47       26.42      5.31 o 
  -5   9   5      161.07      162.53      8.70 o 
  -4   9   5      260.22      239.61     12.33 o 
  -3   9   5      372.01      407.06     11.30 o 
  -2   9   5     1466.55     1433.56     21.38 o 
  -1   9   5        2.10        4.60      2.44 o 
   0   9   5       13.67       39.87      2.89 o 
   1   9   5      605.40      605.34     11.58 o 
   2   9   5     1181.57     1081.55     16.12 o 
   3   9   5     1865.37     1889.58     22.32 o 
   4   9   5     1007.65      946.09     15.16 o 
   5   9   5       29.46       43.56      4.24 o 
   6   9   5       33.79       29.21      5.53 o 
   7   9   5      188.21      201.09      9.52 o 
   8   9   5      553.48      574.20     14.65 o 
  -5  10   5       13.84       33.82      8.87 o 
  -4  10   5      635.92      597.16     17.27 o 
  -3  10   5       40.78       36.01      6.41 o 
  -2  10   5       38.04       52.85      7.06 o 
  -1  10   5      438.06      412.05     10.34 o 
   0  10   5      138.24      175.66      5.31 o 
   1  10   5      191.59      187.20      6.62 o 
   2  10   5       28.11       33.21      3.92 o 
   3  10   5     1282.70     1301.70     18.17 o 
   4  10   5        0.52       18.11      4.38 o 
   5  10   5      235.83      193.41      8.79 o 
   6  10   5      113.08      146.50      7.12 o 
   7  10   5      263.80      254.57      9.75 o 
   8  10   5       72.52       93.77      6.16 o 
  -4  11   5        3.41        4.15      3.18 o 
  -3  11   5       27.77       28.90      8.07 o 
  -2  11   5        1.56       17.88      5.17 o 
  -1  11   5      725.01      664.20     13.32 o 
   0  11   5       15.44       32.76      7.54 o 
   1  11   5        2.79       16.37      5.01 o 
   2  11   5      195.24      201.74     11.40 o 
   3  11   5     2364.93     2202.40     48.10 o 
   4  11   5        8.19       21.13      6.87 o 
   5  11   5      256.86      278.88      9.41 o 
   6  11   5       21.40       24.06      6.32 o 
   7  11   5       23.06       39.88      8.88 o 
  -3  12   5      624.34      635.57     13.76 o 
  -2  12   5      287.70      294.83      7.20 o 
  -1  12   5       26.13       22.96      6.52 o 
   0  12   5      366.99      338.98      9.84 o 
   1  12   5      994.93     1015.73     24.78 o 
   2  12   5       72.25       88.60      7.97 o 
   3  12   5       14.66       23.29      8.88 o 
   4  12   5      105.30      100.76      5.22 o 
   5  12   5        0.99        7.10      3.89 o 
   6  12   5      519.72      555.19     24.00 o 
   7  12   5      145.84      144.00     11.76 o 
  -2  13   5       21.10       25.61      8.06 o 
  -1  13   5      359.32      358.27     12.69 o 
   0  13   5      189.48      178.79     10.67 o 
   1  13   5        8.53       22.37      8.47 o 
   2  13   5        1.26        0.93      2.45 o 
   3  13   5      144.20      176.79      7.02 o 
   4  13   5      185.30      177.77      8.15 o 
   5  13   5      136.79      165.26     15.87 o 
   6  13   5       19.99       26.19     13.71 o 
  -1  14   5      102.16       80.68     18.74 o 
   0  14   5      307.59      304.44     14.41 o 
   1  14   5       71.71       55.40     10.15 o 
   2  14   5      333.14      312.25     11.75 o 
   3  14   5       26.26       21.28      8.36 o 
   4  14   5       70.57       78.65     16.82 o 
   5  14   5       98.17       91.44      8.65 o 
   2  15   5       27.37       20.97     14.57 o 
   3  15   5      430.21      427.44     19.30 o 
  -4 -11   6      428.24      440.78     22.04 o 
  -3 -11   6       65.44       57.86     10.05 o 
  -2 -11   6        0.69        3.04      2.63 o 
  -1 -11   6        1.85        2.12      4.48 o 
   0 -11   6       17.64       15.56      7.01 o 
  -6 -10   6       93.25       88.19     11.91 o 
  -5 -10   6       17.83       13.54      6.52 o 
  -4 -10   6        6.14        6.43      2.53 o 
  -3 -10   6       42.45       40.90      6.92 o 
  -2 -10   6      546.91      523.91     22.50 o 
  -1 -10   6      348.72      336.71     19.24 o 
   0 -10   6      196.64      160.13     14.79 o 
   1 -10   6       22.01       30.36     16.15 o 
   2 -10   6      647.41      660.26     26.37 o 
  -6  -9   6       55.99       63.12     18.51 o 
  -5  -9   6      423.92      423.50     21.96 o 
  -4  -9   6       50.50       77.15     11.46 o 
  -3  -9   6      309.96      343.55     10.84 o 
  -2  -9   6       75.49       83.18      7.86 o 
  -1  -9   6      269.52      267.04     10.31 o 
   0  -9   6       20.11       32.71      5.96 o 
   1  -9   6      516.93      575.68     16.67 o 
   2  -9   6      327.62      339.93     14.73 o 
   3  -9   6       34.00       26.79     11.95 o 
  -7  -8   6      491.18      547.83     22.32 o 
  -6  -8   6      126.20      156.91     17.60 o 
  -5  -8   6       53.61       35.72     11.92 o 
  -4  -8   6        0.52       21.26      5.63 o 
  -3  -8   6      714.58      645.66     19.33 o 
  -2  -8   6      379.87      350.29     11.31 o 
  -1  -8   6      158.96      207.50      9.34 o 
   0  -8   6      202.56      189.19      9.58 o 
   1  -8   6       16.40        7.76      3.33 o 
   2  -8   6      178.37      205.05     11.71 o 
   3  -8   6      725.89      693.33     54.84 o 
   4  -8   6       41.83       43.23     14.52 o 
  -7  -7   6      163.00      152.75     15.80 o 
  -6  -7   6       54.98       30.04     12.25 o 
  -5  -7   6      935.98      967.25     25.51 o 
  -4  -7   6      609.13      658.60     14.28 o 
  -3  -7   6      154.53      108.81      8.69 o 
  -2  -7   6        4.54        5.10      2.75 o 
  -1  -7   6        4.27        7.49      3.03 o 
   0  -7   6     1279.47     1174.73     34.25 o 
   1  -7   6      311.00      290.79      9.54 o 
   2  -7   6      287.29      353.57     12.17 o 
   3  -7   6      289.85      256.07     16.56 o 
   4  -7   6       28.04       13.00      6.89 o 
   5  -7   6       82.82       65.69     14.25 o 
  -8  -6   6       22.19       37.52     11.63 o 
  -7  -6   6        1.64       10.62      5.36 o 
  -6  -6   6      105.28       77.89      6.13 o 
  -5  -6   6       13.18       29.72      7.63 o 
  -4  -6   6       83.40       94.84      8.19 o 
  -3  -6   6      138.25      131.61      6.36 o 
  -2  -6   6      324.44      311.65      9.00 o 
  -1  -6   6      187.39      242.88      7.35 o 
   0  -6   6      606.43      620.69     13.61 o 
   1  -6   6      946.76     1019.04     17.84 o 
   2  -6   6      184.16      138.32      5.61 o 
   3  -6   6     1684.51     1698.45     44.34 o 
   4  -6   6      208.70      266.18     12.18 o 
   5  -6   6       14.82       10.73      7.67 o 
  -8  -5   6        0.42       45.16      6.88 o 
  -7  -5   6      136.49       95.47     11.78 o 
  -6  -5   6      328.79      251.24     21.53 o 
  -5  -5   6      913.58     1027.71     51.23 o 
  -4  -5   6      342.87      363.22     29.16 o 
  -3  -5   6      205.02      201.55      6.99 o 
  -2  -5   6       17.55       25.88      6.11 o 
  -1  -5   6      952.37      899.66     15.50 o 
   0  -5   6      358.00      397.71     11.67 o 
   1  -5   6      621.59      609.80     13.07 o 
   2  -5   6        5.22        8.50      1.95 o 
   3  -5   6      237.09      211.05      8.55 o 
   4  -5   6       34.79       69.44     14.38 o 
   5  -5   6      722.77      762.70     26.28 o 
   6  -5   6      163.84      169.05     14.16 o 
  -8  -4   6       22.54       59.98     11.46 o 
  -7  -4   6      203.43      241.48     20.24 o 
  -6  -4   6     1179.92     1207.36     22.81 o 
  -5  -4   6      701.65      720.62     16.02 o 
  -4  -4   6       39.99       29.24      6.51 o 
  -3  -4   6      251.23      303.04     15.50 o 
  -2  -4   6      175.38      171.72     17.19 o 
  -1  -4   6     1400.70     1312.69     29.97 o 
   0  -4   6      181.00      164.23      5.40 o 
   1  -4   6        0.87       13.62      3.11 o 
   2  -4   6       19.99       24.53      2.02 o 
   3  -4   6      503.80      525.42     10.73 o 
   4  -4   6      683.51      699.80     18.78 o 
   5  -4   6      100.48      100.10     16.02 o 
   6  -4   6      153.59      142.18     10.79 o 
  -8  -3   6        8.12       25.88      8.60 o 
  -7  -3   6      125.51      188.20     11.99 o 
  -6  -3   6       94.71       83.62      6.39 o 
  -5  -3   6      781.09      798.08     14.60 o 
  -4  -3   6      206.55      199.28      6.10 o 
  -3  -3   6     1538.29     1590.12     31.18 o 
  -2  -3   6       13.06       23.72      4.77 o 
  -1  -3   6      201.44      269.36      7.29 o 
   0  -3   6     1738.19     1543.50     19.26 o 
   1  -3   6     2515.28     2431.75     40.27 o 
   2  -3   6      355.77      443.23      8.78 o 
   3  -3   6      647.96      585.71     19.40 o 
   4  -3   6      103.24      105.19     15.95 o 
   5  -3   6      775.59      724.33     19.85 o 
   6  -3   6      250.43      232.29     12.82 o 
   7  -3   6       26.39       55.27     12.86 o 
  -8  -2   6       89.21       82.90      9.90 o 
  -7  -2   6      162.68      130.20     11.23 o 
  -6  -2   6      363.34      359.70      9.85 o 
  -5  -2   6      439.68      402.66     10.60 o 
  -4  -2   6      220.61      178.30      5.51 o 
  -3  -2   6      158.04      111.81      5.18 o 
  -2  -2   6       37.73       22.89      4.53 o 
  -1  -2   6       13.65       32.73      3.50 o 
   0  -2   6       48.02       39.97      2.64 o 
   1  -2   6       32.21       68.47      5.91 o 
   2  -2   6      349.01      429.72      6.55 o 
   3  -2   6     1471.14     1343.07     29.80 o 
   4  -2   6     1179.94     1251.83     42.31 o 
   5  -2   6      378.25      374.86     17.42 o 
   6  -2   6      122.23      109.85     13.38 o 
   7  -2   6      210.71      203.88     13.91 o 
  -8  -1   6      244.95      193.34     10.38 o 
  -7  -1   6       14.22       25.28      6.76 o 
  -6  -1   6       26.64       20.45      5.43 o 
  -5  -1   6      378.31      347.24     14.05 o 
  -4  -1   6     2905.52     2999.31     37.58 o 
  -3  -1   6       12.77       16.55      4.51 o 
  -2  -1   6      116.19      128.06      3.80 o 
  -1  -1   6      636.12      652.67      9.40 o 
   0  -1   6       47.84       48.00      2.83 o 
   1  -1   6     2049.35     2289.59     16.50 o 
   2  -1   6      493.75      451.44      3.15 o 
   3  -1   6       38.85       28.54     10.69 o 
   4  -1   6       61.80       80.29     11.42 o 
   5  -1   6     2120.59     2218.15     40.22 o 
   6  -1   6       17.87       31.77     11.13 o 
   7  -1   6       42.90       38.02     16.36 o 
   8  -1   6       37.88       34.01     12.77 o 
  -8   0   6      222.31      236.15      9.48 o 
  -7   0   6      526.75      545.09     16.54 o 
  -6   0   6      197.25      210.14      9.06 o 
  -5   0   6       35.41       80.45      7.94 o 
  -4   0   6        2.38        3.70      2.55 o 
  -3   0   6      764.49      754.30     12.90 o 
  -2   0   6      971.75      994.22      9.47 o 
  -1   0   6      562.72      406.24      8.97 o 
   0   0   6      155.24       92.16      3.32 o 
   1   0   6      186.73      314.48      8.41 o 
   2   0   6      366.40      418.26      7.76 o 
   3   0   6      597.78      559.92     15.07 o 
   4   0   6     1025.60      940.17     24.96 o 
   5   0   6      516.00      467.56     22.84 o 
   6   0   6      194.62      235.13     10.16 o 
   7   0   6      537.29      524.10     20.99 o 
   8   0   6      588.19      524.20     23.14 o 
  -8   1   6        5.32        2.78      2.19 o 
  -7   1   6       69.72       65.98      6.16 o 
  -6   1   6       13.55       10.35      3.70 o 
  -5   1   6      808.62      973.90     16.91 o 
  -4   1   6     1739.29     1602.18     34.51 o 
  -3   1   6      565.69      740.20     12.02 o 
  -2   1   6     1269.68     1278.96     21.29 o 
  -1   1   6     2259.33     2397.94     18.65 o 
   0   1   6        0.95       48.58      1.77 o 
   1   1   6      364.50      237.01      3.28 o 
   2   1   6     2396.68     2351.71     26.67 o 
   3   1   6      192.92      217.33      3.80 o 
   4   1   6        5.26       15.62      2.70 o 
   5   1   6        4.53        5.90      4.41 o 
   6   1   6     1128.21     1114.32     21.52 o 
   7   1   6       97.18      102.39     10.53 o 
   8   1   6      150.05      150.84     15.49 o 
  -8   2   6       39.51       63.10     10.10 o 
  -7   2   6      177.57      183.76      9.90 o 
  -6   2   6      145.94      137.39      7.56 o 
  -5   2   6     1509.93     1587.38     24.06 o 
  -4   2   6       73.64      104.85      7.58 o 
  -3   2   6      213.31      163.43      5.70 o 
  -2   2   6     7452.59     7167.60    134.52 o 
  -1   2   6        1.22       38.00      3.16 o 
   0   2   6      568.35      430.99      4.39 o 
   1   2   6      246.85      168.48      2.42 o 
   2   2   6     1137.49     1030.31     10.48 o 
   3   2   6       17.99       46.17      2.47 o 
   4   2   6     1054.66     1007.42     14.59 o 
   5   2   6      120.78      103.41      3.63 o 
   6   2   6        0.44        2.95      5.05 o 
   7   2   6      243.13      246.95     14.19 o 
   8   2   6      651.92      663.02     21.84 o 
  -8   3   6       18.10       17.27      6.52 o 
  -7   3   6       37.65       39.37      9.56 o 
  -6   3   6      146.40      122.49      9.90 o 
  -5   3   6      361.03      342.21     18.39 o 
  -4   3   6      804.27      855.38     23.83 o 
  -3   3   6       89.08      106.41      5.59 o 
  -2   3   6     1837.20     1751.89     18.36 o 
  -1   3   6      109.84      127.98      5.18 o 
   0   3   6     1327.99     1528.02     11.70 o 
   1   3   6     1263.83     1202.54     16.32 o 
   2   3   6      959.75      892.71      8.67 o 
   3   3   6      152.15      227.97      4.00 o 
   4   3   6       64.00       38.42      2.75 o 
   5   3   6      245.29      199.59      3.53 o 
   6   3   6      309.14      264.45      5.11 o 
   7   3   6     1075.98     1122.06     42.32 o 
   8   3   6       37.95       53.25     10.47 o 
  -8   4   6        8.34       21.30      5.56 o 
  -7   4   6      481.92      437.33     15.32 o 
  -6   4   6      382.47      436.89     15.43 o 
  -5   4   6        3.05        3.91      2.11 o 
  -4   4   6       66.13       76.96      6.68 o 
  -3   4   6       13.87       46.52      5.84 o 
  -2   4   6      470.02      500.45      9.27 o 
  -1   4   6     1981.56     1801.88     11.17 o 
   0   4   6      193.31      189.70      2.79 o 
   1   4   6       24.02      102.85      7.36 o 
   2   4   6      169.02      215.96      4.72 o 
   3   4   6      177.26      134.34      3.21 o 
   4   4   6      309.47      397.37      9.47 o 
   5   4   6        1.82       12.65      4.29 o 
   6   4   6      123.58      169.70      4.93 o 
   7   4   6      294.50      292.74     20.58 o 
   8   4   6      114.57      114.62      9.24 o 
  -7   5   6        1.32       19.33      6.12 o 
  -6   5   6       42.31       25.71      7.17 o 
  -5   5   6      189.63      213.95      7.48 o 
  -4   5   6      619.76      578.00     16.49 o 
  -3   5   6      233.44      259.76      8.61 o 
  -2   5   6       76.38       55.12      4.02 o 
  -1   5   6     2092.51     1984.91     15.51 o 
   0   5   6     2287.66     2352.67     16.23 o 
   1   5   6     2928.35     3123.35     79.41 o 
   2   5   6      289.90      288.04      5.44 o 
   3   5   6        5.16       15.46      2.01 o 
   4   5   6      424.53      473.61     11.11 o 
   5   5   6      772.11      824.74     16.01 o 
   6   5   6      896.32      903.50     13.66 o 
   7   5   6       52.33       56.83      4.11 o 
   8   5   6       27.04       25.96      7.83 o 
  -7   6   6     1265.78     1237.85     68.08 o 
  -6   6   6      300.20      325.90     12.47 o 
  -5   6   6      195.90      178.93      9.36 o 
  -4   6   6      512.84      534.57     11.04 o 
  -3   6   6        0.76       34.13      6.01 o 
  -2   6   6     1497.80     1535.77     20.55 o 
  -1   6   6     2055.72     1824.37     19.50 o 
   0   6   6      306.30      285.66      6.69 o 
   1   6   6     4498.23     4723.37     29.92 o 
   2   6   6     2907.89     2815.13     56.26 o 
   3   6   6       35.91       23.04      1.82 o 
   4   6   6      363.32      333.38      6.97 o 
   5   6   6      115.16      117.11      5.17 o 
   6   6   6        5.40        6.54      2.76 o 
   7   6   6       84.20       75.44      5.37 o 
   8   6   6       25.59       33.37      6.08 o 
  -7   7   6        0.63        8.31      4.88 o 
  -6   7   6        1.21        2.84      2.18 o 
  -5   7   6       49.00       43.29      9.77 o 
  -4   7   6      398.94      355.69      9.47 o 
  -3   7   6      102.95      115.21      5.28 o 
  -2   7   6      973.56     1079.93     17.96 o 
  -1   7   6       54.09      112.68      6.99 o 
   0   7   6       41.06       57.32      4.50 o 
   1   7   6        3.09        3.96      1.20 o 
   2   7   6      167.90      199.51      5.81 o 
   3   7   6       45.59       27.77      2.92 o 
   4   7   6      498.50      409.46      8.38 o 
   5   7   6        3.93       53.52      5.77 o 
   6   7   6      667.10      640.37     12.47 o 
   7   7   6       27.99       21.49      3.50 o 
   8   7   6        3.86        5.56      2.59 o 
  -6   8   6       84.88       80.47     10.12 o 
  -5   8   6       85.51       62.91      5.91 o 
  -4   8   6       81.08      110.26     10.03 o 
  -3   8   6        7.29       18.52      5.66 o 
  -2   8   6     1795.46     1675.87     24.04 o 
  -1   8   6     1011.48     1084.48     18.46 o 
   0   8   6        2.84        3.23      1.74 o 
   1   8   6       61.90       62.46      2.28 o 
   2   8   6      213.29      240.86      3.83 o 
   3   8   6       68.01       76.93      2.45 o 
   4   8   6      555.81      502.30     10.16 o 
   5   8   6     1026.89     1007.22     15.97 o 
   6   8   6      130.76      109.70      3.88 o 
   7   8   6      209.97      140.09      5.49 o 
   8   8   6        6.97       11.81      4.84 o 
  -6   9   6       19.65       18.81      6.37 o 
  -5   9   6      360.59      376.72     13.48 o 
  -4   9   6     1067.22     1148.49     26.91 o 
  -3   9   6      304.01      321.93     10.35 o 
  -2   9   6      111.39      109.82      6.22 o 
  -1   9   6      174.61      149.57      5.87 o 
   0   9   6      305.33      263.87      6.75 o 
   1   9   6      445.00      435.39     12.86 o 
   2   9   6      322.72      337.02      9.54 o 
   3   9   6       92.96       90.31      3.37 o 
   4   9   6      848.82      848.93     13.24 o 
   5   9   6      117.24      132.24      6.38 o 
   6   9   6      676.91      668.76     17.56 o 
   7   9   6       15.63       32.32      5.67 o 
   8   9   6       71.10       59.42      8.74 o 
  -5  10   6       64.41       56.97     11.16 o 
  -4  10   6      240.95      255.73      8.79 o 
  -3  10   6      199.50      191.74      6.52 o 
  -2  10   6       63.21       71.48      7.52 o 
  -1  10   6       11.66       55.63      8.30 o 
   0  10   6      126.62      165.44      6.60 o 
   1  10   6      147.20      154.43      5.50 o 
   2  10   6       56.24       43.54      3.79 o 
   3  10   6      353.54      383.63      7.08 o 
   4  10   6      325.34      348.26      9.22 o 
   5  10   6     1544.99     1412.15     31.41 o 
   6  10   6      610.15      652.63     20.61 o 
   7  10   6       11.87       20.10      6.49 o 
   8  10   6      227.56      249.31     21.03 o 
  -4  11   6     1164.49     1279.32     17.77 o 
  -3  11   6      514.85      486.49     13.90 o 
  -2  11   6       37.42       56.81      9.35 o 
  -1  11   6      161.45      207.91      6.67 o 
   0  11   6       23.07       35.44      8.31 o 
   1  11   6      631.31      612.87     10.03 o 
   2  11   6       40.83       36.85      3.54 o 
   3  11   6      170.95      206.89      8.72 o 
   4  11   6      897.27      872.40     21.03 o 
   5  11   6       23.70       27.47      6.99 o 
   6  11   6     1288.28     1468.38     24.93 o 
   7  11   6      173.42      175.42      9.45 o 
  -3  12   6       80.24       91.41      9.02 o 
  -2  12   6      749.78      707.94     19.06 o 
  -1  12   6      683.23      683.73     16.55 o 
   0  12   6        7.88       12.13      4.09 o 
   1  12   6       40.12       29.50      9.69 o 
   2  12   6      209.42      161.42      7.43 o 
   3  12   6      999.65      996.36     39.03 o 
   4  12   6       13.92       21.98      8.76 o 
   5  12   6      168.77      170.22     10.24 o 
   6  12   6      219.98      230.93     13.56 o 
   7  12   6        4.23        4.81      4.46 o 
  -2  13   6      105.75      112.11     11.03 o 
  -1  13   6       54.19       68.93      5.31 o 
   0  13   6      568.52      557.61     17.43 o 
   1  13   6      139.29      152.66      7.74 o 
   2  13   6      321.65      353.16     10.11 o 
   3  13   6        3.14        7.36      5.59 o 
   4  13   6       98.86      119.37     15.83 o 
   5  13   6        0.54        5.59      4.89 o 
   6  13   6      170.35      140.63     10.71 o 
  -1  14   6       44.73       59.73      9.29 o 
   0  14   6      158.23      136.63     10.47 o 
   1  14   6       25.13       37.01     13.19 o 
   2  14   6       17.34       15.37     11.78 o 
   3  14   6      271.11      259.03     13.11 o 
   4  14   6       55.27       45.05      8.58 o 
   5  14   6       59.90       73.12     11.28 o 
   1  15   6       40.21       38.21     24.48 o 
   2  15   6       41.87       58.15      9.82 o 
   3  15   6      222.60      219.05     24.97 o 
  -3 -11   7       26.28       23.98      9.38 o 
  -2 -11   7        7.87        3.52      3.61 o 
  -1 -11   7      482.59      479.92     20.98 o 
  -5 -10   7        4.25        3.11      2.90 o 
  -4 -10   7       90.27       93.18     13.99 o 
  -3 -10   7      280.21      291.04     18.50 o 
  -2 -10   7        3.97        6.21      4.71 o 
  -1 -10   7        1.84        6.05      4.14 o 
   0 -10   7       39.36       32.33     11.07 o 
   1 -10   7       60.56       59.41     10.59 o 
  -6  -9   7       68.81       75.57     15.85 o 
  -5  -9   7        0.41        4.87      3.75 o 
  -4  -9   7      250.96      253.55     18.10 o 
  -3  -9   7       62.46       60.61     13.31 o 
  -2  -9   7       29.34       43.14     10.15 o 
  -1  -9   7      178.48      164.35     12.30 o 
   0  -9   7      387.39      305.89     30.86 o 
   1  -9   7      177.41      157.19     13.12 o 
   2  -9   7        1.36        4.53      4.93 o 
  -6  -8   7       21.25        9.35      5.85 o 
  -5  -8   7      174.98      168.19     11.01 o 
  -4  -8   7      371.80      384.20     16.38 o 
  -3  -8   7      228.38      267.10     10.75 o 
  -2  -8   7      106.25      112.84      6.70 o 
  -1  -8   7      504.36      488.95     11.89 o 
   0  -8   7      530.29      492.62     12.78 o 
   1  -8   7       55.11       65.97      8.38 o 
   2  -8   7      862.74      870.75     26.48 o 
   3  -8   7      297.76      318.49     15.98 o 
  -7  -7   7       61.04       36.41     17.78 o 
  -6  -7   7      464.52      469.56     24.41 o 
  -5  -7   7       39.63       56.73     16.11 o 
  -4  -7   7        5.28       17.63      6.60 o 
  -3  -7   7       34.54       52.52      7.77 o 
  -2  -7   7       59.39       74.48      6.48 o 
  -1  -7   7      140.25      116.56      7.07 o 
   0  -7   7      358.42      425.95     22.49 o 
   1  -7   7        3.84        2.05      2.80 o 
   2  -7   7      123.58      153.96     12.27 o 
   3  -7   7       56.39       56.41      9.11 o 
   4  -7   7      438.93      444.14     16.97 o 
  -7  -6   7      354.05      344.75     20.29 o 
  -6  -6   7        3.47       13.40      6.17 o 
  -5  -6   7       19.15       27.88      7.46 o 
  -4  -6   7      415.60      359.33     10.56 o 
  -3  -6   7      765.30      796.54     15.42 o 
  -2  -6   7      130.86      144.89      7.57 o 
  -1  -6   7        2.27        3.60      2.26 o 
   0  -6   7        0.59        8.40      3.60 o 
   1  -6   7      558.83      613.48     11.82 o 
   2  -6   7      478.85      525.51     25.14 o 
   3  -6   7      110.13       95.39     13.54 o 
   4  -6   7      108.90      100.37     14.51 o 
   5  -6   7        0.99        1.68      4.36 o 
  -8  -5   7        5.70       25.94      9.47 o 
  -7  -5   7      234.75      218.67     23.32 o 
  -6  -5   7      169.48      283.63     21.36 o 
  -5  -5   7       53.29       45.99     10.77 o 
  -4  -5   7       35.53       50.43      7.17 o 
  -3  -5   7      221.20      194.04      8.33 o 
  -2  -5   7      188.05      180.83     16.55 o 
  -1  -5   7     1016.03     1023.17     26.78 o 
   0  -5   7     2191.91     2003.38     26.79 o 
   1  -5   7      256.19      277.23      7.43 o 
   2  -5   7        9.27        2.94      1.91 o 
   3  -5   7       41.98       66.39     11.76 o 
   4  -5   7      629.24      536.43     20.28 o 
   5  -5   7      176.46      171.16     11.45 o 
   6  -5   7       97.35       77.80     13.53 o 
  -8  -4   7      687.62      625.92     56.80 o 
  -7  -4   7       25.41       48.63      7.52 o 
  -6  -4   7       71.74      103.48     13.10 o 
  -5  -4   7      152.81      153.50      7.00 o 
  -4  -4   7       97.41      138.12      8.65 o 
  -3  -4   7      714.68      765.74     14.27 o 
  -2  -4   7      245.53      240.04     10.85 o 
  -1  -4   7      813.44      980.88     40.38 o 
   0  -4   7      360.51      306.90      6.95 o 
   1  -4   7      291.36      222.55      5.69 o 
   2  -4   7      787.62      736.63     18.99 o 
   3  -4   7        7.02        8.34      4.51 o 
   4  -4   7      826.28      745.13     34.42 o 
   5  -4   7       20.74       30.25     11.89 o 
   6  -4   7      543.65      546.49     25.31 o 
  -8  -3   7        3.97       11.72      4.41 o 
  -7  -3   7      851.43     1014.88     29.51 o 
  -6  -3   7      727.61      712.91     17.31 o 
  -5  -3   7       46.92       92.31      7.39 o 
  -4  -3   7      382.80      353.67     11.84 o 
  -3  -3   7        0.39        2.07      1.74 o 
  -2  -3   7      530.23      527.18     10.41 o 
  -1  -3   7      559.28      490.17     10.31 o 
   0  -3   7     1480.73     1586.63     44.50 o 
   1  -3   7       99.63      122.18      4.32 o 
   2  -3   7      394.15      438.97     11.09 o 
   3  -3   7       75.44       54.81     13.68 o 
   4  -3   7     1084.17     1167.07     26.43 o 
   5  -3   7      476.87      476.26     16.84 o 
   6  -3   7       12.00       12.38      7.14 o 
   7  -3   7       15.13       11.35      6.00 o 
  -8  -2   7      222.90      244.29      9.88 o 
  -7  -2   7      121.29      166.30      9.88 o 
  -6  -2   7       21.15       21.88      5.12 o 
  -5  -2   7        1.82        4.96      2.23 o 
  -4  -2   7      820.96      766.67     17.73 o 
  -3  -2   7      402.06      493.29     12.71 o 
  -2  -2   7       63.57       68.52      4.37 o 
  -1  -2   7     1190.59     1034.71     13.62 o 
   0  -2   7      631.03      676.00     42.06 o 
   1  -2   7       20.35       20.09      3.86 o 
   2  -2   7     3197.64     3181.80     49.04 o 
   3  -2   7       43.22       43.91     13.62 o 
   4  -2   7       82.93       70.32     11.73 o 
   5  -2   7      594.97      625.82     20.45 o 
   6  -2   7      755.92      833.36     28.06 o 
   7  -2   7      310.14      303.51     15.71 o 
  -8  -1   7      120.47      144.17     10.01 o 
  -7  -1   7       74.98       40.63      6.79 o 
  -6  -1   7     1052.52     1013.76     19.79 o 
  -5  -1   7      566.26      560.76     13.46 o 
  -4  -1   7       26.30        6.09      2.79 o 
  -3  -1   7        0.96        5.26      1.73 o 
  -2  -1   7      180.73      194.43      6.75 o 
  -1  -1   7        4.78       11.66      5.03 o 
   0  -1   7       86.37       80.49      6.63 o 
   1  -1   7     2586.73     2695.16     24.22 o 
   2  -1   7      249.09      272.29      5.27 o 
   3  -1   7       83.86      113.29      8.42 o 
   4  -1   7      570.59      510.77     20.30 o 
   5  -1   7     1142.23     1190.12     31.88 o 
   6  -1   7      114.80       95.07      9.02 o 
   7  -1   7        4.70       16.75      7.09 o 
  -8   0   7      124.74      137.36     13.73 o 
  -7   0   7        0.59        5.47      4.04 o 
  -6   0   7        0.40        7.49      3.87 o 
  -5   0   7       10.79        9.27      3.17 o 
  -4   0   7     2572.87     2544.68     48.40 o 
  -3   0   7     3105.01     3324.34     85.24 o 
  -2   0   7       68.53       74.53      5.05 o 
  -1   0   7     2337.19     2449.15     29.35 o 
   0   0   7     1737.12     1828.25     22.68 o 
   1   0   7     3800.95     3689.21     86.10 o 
   2   0   7     1857.26     1835.75     28.25 o 
   3   0   7     1359.84     1310.11     26.98 o 
   4   0   7      143.46      146.88     17.47 o 
   5   0   7      596.77      631.10     16.67 o 
   6   0   7      244.62      217.40     10.44 o 
   7   0   7      305.03      359.80     15.93 o 
   8   0   7       49.22       23.32     11.65 o 
  -8   1   7       10.82       12.29      4.60 o 
  -7   1   7      140.20      142.64     12.05 o 
  -6   1   7      193.79      280.30     15.47 o 
  -5   1   7      288.10      322.49      9.65 o 
  -4   1   7        2.85        5.15      2.29 o 
  -3   1   7      952.85     1106.40     18.67 o 
  -2   1   7       95.12       57.95      5.29 o 
  -1   1   7     1731.52     1339.33     10.75 o 
   0   1   7      166.66      236.94      3.76 o 
   1   1   7     1138.64     1203.12     14.23 o 
   2   1   7        3.08       23.73      1.82 o 
   3   1   7      109.38       90.94      2.42 o 
   4   1   7     2472.93     2405.24     38.13 o 
   5   1   7      438.48      461.04     16.52 o 
   6   1   7        0.59       26.00      9.93 o 
   7   1   7       22.31       44.13     11.73 o 
   8   1   7       72.84       56.38     11.28 o 
  -8   2   7      260.02      205.25     10.91 o 
  -7   2   7       58.97       39.45      7.87 o 
  -6   2   7      292.43      233.59     10.26 o 
  -5   2   7      263.92      266.87     13.12 o 
  -4   2   7     1699.51     1605.13     24.14 o 
  -3   2   7     2382.22     2450.40     30.79 o 
  -2   2   7       14.67       34.79      5.50 o 
  -1   2   7     2885.78     2953.45     22.57 o 
   0   2   7        0.71       14.61      1.98 o 
   1   2   7     1504.92     1673.76     18.76 o 
   2   2   7     3866.58     3989.58     29.05 o 
   3   2   7       93.12       75.06      2.09 o 
   4   2   7       98.11       96.80      2.39 o 
   5   2   7     1479.75     1396.63     26.81 o 
   6   2   7     1707.56     1784.07     44.16 o 
   7   2   7      670.80      631.45     25.83 o 
   8   2   7      171.34      184.64     10.12 o 
  -8   3   7      105.58       73.49     12.10 o 
  -7   3   7       41.64       35.42      8.41 o 
  -6   3   7      543.64      546.04     12.44 o 
  -5   3   7      458.54      494.50      9.97 o 
  -4   3   7        3.69       11.38      3.02 o 
  -3   3   7       19.29       51.08      4.83 o 
  -2   3   7     8305.28     8413.23    151.53 o 
  -1   3   7     1532.73     1488.50     20.67 o 
   0   3   7      178.61      152.56      2.67 o 
   1   3   7      272.28      319.50      6.18 o 
   2   3   7      612.59      506.07      6.19 o 
   3   3   7       60.11       81.29      3.45 o 
   4   3   7      377.72      416.85      6.74 o 
   5   3   7       11.79       22.59      3.39 o 
   6   3   7       17.01       22.99      7.65 o 
   7   3   7        9.15        5.64      4.87 o 
   8   3   7       22.33       20.48      9.96 o 
  -7   4   7        1.26        2.52      2.49 o 
  -6   4   7       15.27       29.03      5.45 o 
  -5   4   7       46.72       46.14      8.13 o 
  -4   4   7      734.93      815.87     18.07 o 
  -3   4   7       73.89       67.99      4.39 o 
  -2   4   7      310.26      344.53     11.60 o 
  -1   4   7     1573.71     1367.14     15.10 o 
   0   4   7     1169.54     1461.71     26.46 o 
   1   4   7     4165.02     3403.42     45.60 o 
   2   4   7     2795.80     2621.21     55.26 o 
   3   4   7       32.61       40.74      2.89 o 
   4   4   7      131.56      186.81      4.85 o 
   5   4   7        1.57       10.98      3.54 o 
   6   4   7        5.32       13.07      3.81 o 
   7   4   7     1287.03     1183.03     33.72 o 
   8   4   7      490.27      526.66     18.09 o 
  -7   5   7       17.09       14.74      3.40 o 
  -6   5   7      840.84      801.07     20.78 o 
  -5   5   7      455.82      337.43     17.89 o 
  -4   5   7      244.35      184.05     11.05 o 
  -3   5   7       28.35       25.01      6.36 o 
  -2   5   7     1603.93     1504.79     22.07 o 
  -1   5   7     1455.12     1625.32     22.74 o 
   0   5   7       55.15       39.84      2.45 o 
   1   5   7      937.17      836.45     37.69 o 
   2   5   7      198.20      245.46      7.16 o 
   3   5   7     3479.12     3617.98     35.56 o 
   4   5   7     2440.70     2472.04     26.00 o 
   5   5   7      152.81      107.58      4.99 o 
   6   5   7      189.99      193.40      5.34 o 
   7   5   7       25.01       21.01      7.30 o 
   8   5   7      439.97      450.90     24.98 o 
  -7   6   7       85.72       61.41     14.48 o 
  -6   6   7      169.48      179.12      9.13 o 
  -5   6   7      184.34      139.96      7.51 o 
  -4   6   7      101.23      115.62     13.35 o 
  -3   6   7      660.34      665.68     14.39 o 
  -2   6   7       86.53       73.40      4.88 o 
  -1   6   7        1.50       15.00      2.38 o 
   0   6   7      263.60      192.93      4.31 o 
   1   6   7      316.61      288.34      8.03 o 
   2   6   7      258.57      245.37      7.79 o 
   3   6   7     1411.04     1405.26     15.75 o 
   4   6   7      566.30      643.11     10.47 o 
   5   6   7       45.86       49.80      4.72 o 
   6   6   7       35.32       56.46      3.76 o 
   7   6   7      341.09      348.94      9.14 o 
   8   6   7       68.60       54.34     10.48 o 
  -6   7   7      241.87      305.20     14.11 o 
  -5   7   7     1157.36     1180.32     28.35 o 
  -4   7   7      133.77      160.83      9.03 o 
  -3   7   7      250.98      197.11      7.74 o 
  -2   7   7       28.52       41.25      5.59 o 
  -1   7   7     1864.82     1808.52     23.27 o 
   0   7   7     1504.99     1411.29     15.42 o 
   1   7   7      232.41      254.37      3.96 o 
   2   7   7       97.18       99.09      2.51 o 
   3   7   7      586.84      561.22      7.71 o 
   4   7   7     2499.68     2518.18     36.05 o 
   5   7   7      815.91      739.07     12.46 o 
   6   7   7        0.72       16.39      2.45 o 
   7   7   7      225.85      207.55      6.70 o 
   8   7   7        6.03        4.93      4.21 o 
  -6   8   7        8.52        5.04      3.65 o 
  -5   8   7       27.28       30.77      9.22 o 
  -4   8   7      313.27      271.60     19.86 o 
  -3   8   7      871.43      885.94     14.28 o 
  -2   8   7        5.27       15.50      3.66 o 
  -1   8   7      168.45      142.69      5.23 o 
   0   8   7        0.72        3.89      1.58 o 
   1   8   7      388.48      511.42      7.60 o 
   2   8   7      622.51      605.74     10.46 o 
   3   8   7      156.63      153.55      3.20 o 
   4   8   7        0.86       28.59      4.35 o 
   5   8   7      578.27      540.20      8.81 o 
   6   8   7      417.56      433.57      9.16 o 
   7   8   7      294.79      238.10      5.87 o 
  -5   9   7      177.07      154.07     11.34 o 
  -4   9   7       43.70       36.88      6.62 o 
  -3   9   7       34.81       44.95      7.97 o 
  -2   9   7      340.54      333.88      7.87 o 
  -1   9   7     1523.53     1461.76     21.81 o 
   0   9   7      477.96      469.53      9.79 o 
   1   9   7      107.14      108.16      3.17 o 
   2   9   7        0.76        0.69      0.94 o 
   3   9   7      241.73      265.07      7.07 o 
   4   9   7      928.41      987.87     16.29 o 
   5   9   7      213.20      247.47      8.47 o 
   6   9   7      169.71      197.02      6.56 o 
   7   9   7        5.67        6.01      4.79 o 
  -5  10   7       10.47        4.46      2.82 o 
  -4  10   7      347.08      340.88     10.24 o 
  -3  10   7      753.04      792.01     20.56 o 
  -2  10   7       75.94       81.57      4.56 o 
  -1  10   7        5.12       19.82      4.83 o 
   0  10   7        7.74        6.79      2.18 o 
   1  10   7      322.56      313.39      8.13 o 
   2  10   7      559.38      596.46      7.37 o 
   3  10   7        7.02       12.78      3.73 o 
   4  10   7      513.79      515.25      9.53 o 
   5  10   7      304.08      335.58     14.27 o 
   6  10   7      210.76      218.91     11.64 o 
   7  10   7      123.26      121.27     10.12 o 
  -4  11   7        4.01        7.54      3.57 o 
  -3  11   7       84.45       91.37      8.37 o 
  -2  11   7      396.56      377.70     13.19 o 
  -1  11   7     1039.92     1035.85     21.24 o 
   0  11   7      157.90      117.27      5.03 o 
   1  11   7       12.86       21.24      5.80 o 
   2  11   7        6.27       27.00      4.20 o 
   3  11   7       72.85       90.49      4.29 o 
   4  11   7      934.94      986.79     38.19 o 
   5  11   7       67.92       89.84      7.97 o 
   6  11   7       16.56       13.40      9.60 o 
   7  11   7       54.97       48.80     11.24 o 
  -3  12   7      187.80      194.25      7.52 o 
  -2  12   7        6.28        7.75      3.31 o 
  -1  12   7       48.87       59.77     10.04 o 
   0  12   7      510.21      417.99      8.97 o 
   1  12   7     1096.78     1021.68     21.36 o 
   2  12   7       81.91       88.06      6.38 o 
   3  12   7      160.71      164.43     11.35 o 
   4  12   7       88.14       98.15     17.36 o 
   5  12   7        8.42        9.74      8.33 o 
   6  12   7       37.28       44.14     19.11 o 
  -2  13   7        2.34        4.93      3.05 o 
  -1  13   7      103.82      125.41      6.80 o 
   0  13   7      153.53      168.52      9.03 o 
   1  13   7        3.84        2.68      3.30 o 
   2  13   7      285.37      274.08     13.55 o 
   3  13   7      235.67      222.92     15.84 o 
   4  13   7       14.76       20.81     16.06 o 
   5  13   7      223.61      172.49     12.49 o 
   6  13   7      111.73      111.89     24.42 o 
  -1  14   7       11.95       25.91     13.44 o 
   0  14   7       31.88       39.66     19.33 o 
   1  14   7      403.67      420.31     19.78 o 
   2  14   7      439.85      419.77     23.40 o 
   3  14   7       50.98       65.88      7.99 o 
   4  14   7       98.03      101.45      8.56 o 
   5  14   7       17.18        7.59      7.52 o 
   2  15   7       24.35       27.74     20.33 o 
  -4 -10   8       33.74       15.90      9.13 o 
  -3 -10   8        6.05        3.43      3.55 o 
  -2 -10   8        1.28        3.86      3.42 o 
  -1 -10   8      108.22      110.84      9.59 o 
   0 -10   8        4.87        3.38      4.38 o 
  -5  -9   8       14.19        4.12      4.45 o 
  -4  -9   8      480.48      461.61     23.37 o 
  -3  -9   8      563.22      655.27     29.37 o 
  -2  -9   8       97.91       86.89      8.41 o 
  -1  -9   8        0.22        1.12      2.05 o 
   0  -9   8        0.26        2.16      3.48 o 
   1  -9   8       21.91       25.18     12.33 o 
   2  -9   8      584.24      611.72     23.97 o 
  -6  -8   8       61.15       37.83     14.82 o 
  -5  -8   8      167.81      189.39     15.42 o 
  -4  -8   8      151.07      141.97     18.10 o 
  -3  -8   8        3.90        7.80      3.93 o 
  -2  -8   8       51.15       37.25      9.98 o 
  -1  -8   8      653.70      669.20     18.09 o 
   0  -8   8       90.21       98.41      7.88 o 
   1  -8   8       27.17       30.88     11.91 o 
   2  -8   8      173.16      197.02     13.63 o 
   3  -8   8       79.14       74.10     19.99 o 
  -7  -7   8       41.28       24.02      7.58 o 
  -6  -7   8        5.02        3.79      3.01 o 
  -5  -7   8        6.83        1.65      2.35 o 
  -4  -7   8      784.13      818.88     26.69 o 
  -3  -7   8      423.06      393.85     12.55 o 
  -2  -7   8       94.97       69.90      8.60 o 
  -1  -7   8      154.70      155.03      6.83 o 
   0  -7   8      252.60      256.76      8.00 o 
   1  -7   8       21.55       13.49      6.21 o 
   2  -7   8      562.68      612.09     24.86 o 
   3  -7   8       15.22       33.76     13.13 o 
   4  -7   8       22.26       26.01     11.58 o 
  -7  -6   8      223.62      226.82     25.82 o 
  -6  -6   8      392.58      321.97     14.44 o 
  -5  -6   8       28.07       28.34      5.33 o 
  -4  -6   8        4.85       13.11      3.33 o 
  -3  -6   8        1.49        5.13      3.21 o 
  -2  -6   8       19.98       24.47      6.95 o 
  -1  -6   8     2968.19     3130.89     38.30 o 
   0  -6   8       65.20       80.03     12.62 o 
   1  -6   8       30.58       30.50      5.96 o 
   2  -6   8       22.59       16.82      7.78 o 
   3  -6   8       35.99       41.34     22.24 o 
   4  -6   8        6.59       28.14     10.40 o 
  -7  -5   8       87.64      141.87     33.35 o 
  -6  -5   8      171.15      164.64     15.65 o 
  -5  -5   8      277.23      305.79     22.19 o 
  -4  -5   8      229.18      275.49     28.49 o 
  -3  -5   8       19.70       62.49     14.37 o 
  -2  -5   8       67.43       70.35     10.43 o 
  -1  -5   8      659.27      639.67     15.91 o 
   0  -5   8      956.74     1049.84     19.16 o 
   1  -5   8     1022.18      978.56     18.05 o 
   2  -5   8     1249.22     1131.91     37.16 o 
   3  -5   8       83.11       96.54     15.03 o 
   4  -5   8      120.67      132.26     21.54 o 
   5  -5   8        0.56        0.18      3.22 o 
  -8  -4   8        2.47        3.32      4.21 o 
  -7  -4   8      691.48      649.00     18.70 o 
  -6  -4   8       99.43       71.56     13.39 o 
  -5  -4   8      567.20      602.63     25.89 o 
  -4  -4   8      118.74      138.69      6.87 o 
  -3  -4   8      545.70      490.16     12.46 o 
  -2  -4   8       57.43       61.20      8.91 o 
  -1  -4   8     1069.29     1300.64     38.75 o 
   0  -4   8      954.49      925.25     20.75 o 
   1  -4   8       14.73       27.91      5.18 o 
   2  -4   8        1.35        4.63      1.85 o 
   3  -4   8        1.00        3.59      3.21 o 
   4  -4   8      426.92      350.13     14.36 o 
   5  -4   8        3.48       11.81      6.47 o 
   6  -4   8        7.75        4.82      3.34 o 
  -8  -3   8       98.85      107.79     12.68 o 
  -7  -3   8       29.76       17.83      5.06 o 
  -6  -3   8      240.98      266.86      8.21 o 
  -5  -3   8      320.28      372.75     11.44 o 
  -4  -3   8      291.30      388.05      8.97 o 
  -3  -3   8     1341.33     1419.11     21.23 o 
  -2  -3   8        1.62       21.33      6.22 o 
  -1  -3   8      647.16      680.54     12.26 o 
   0  -3   8      528.22      493.17     16.81 o 
   1  -3   8      149.33      154.19      5.30 o 
   2  -3   8      604.89      678.58     13.68 o 
   3  -3   8       37.66       35.23     14.40 o 
   4  -3   8       48.08       61.75     11.71 o 
   5  -3   8       21.48       21.04      7.86 o 
   6  -3   8       16.70       24.69      8.99 o 
  -8  -2   8       21.78       23.96      7.23 o 
  -7  -2   8       13.94        4.82      3.01 o 
  -6  -2   8      352.66      330.82     12.03 o 
  -5  -2   8      862.87      875.94     17.47 o 
  -4  -2   8      120.84      112.16      5.72 o 
  -3  -2   8        3.67        3.07      1.98 o 
  -2  -2   8      514.11      422.80      9.82 o 
  -1  -2   8      322.50      343.07     10.44 o 
   0  -2   8     1386.99     1391.37     22.40 o 
   1  -2   8      234.81      215.25      5.56 o 
   2  -2   8       43.12       77.57      3.21 o 
   3  -2   8      354.70      366.03     14.98 o 
   4  -2   8      573.07      607.63     16.62 o 
   5  -2   8      767.15      643.04     28.83 o 
   6  -2   8      115.60      120.80     19.26 o 
   7  -2   8        1.04        4.83      5.04 o 
  -8  -1   8      260.43      220.36     10.40 o 
  -7  -1   8        0.63        3.53      3.04 o 
  -6  -1   8        4.55        9.48      3.72 o 
  -5  -1   8       11.55       20.24      5.29 o 
  -4  -1   8       23.17       36.83      8.63 o 
  -3  -1   8      263.29      317.16      7.50 o 
  -2  -1   8      988.47      941.61     18.75 o 
  -1  -1   8      131.24      134.71      5.65 o 
   0  -1   8       15.36       35.57      4.99 o 
   1  -1   8       31.26       24.00      5.04 o 
   2  -1   8       31.80       29.55      3.61 o 
   3  -1   8      566.91      564.90     16.70 o 
   4  -1   8      325.80      331.76     14.31 o 
   5  -1   8      211.98      200.03     18.27 o 
   6  -1   8      172.54      166.71      9.40 o 
   7  -1   8      320.14      343.46     13.45 o 
  -8   0   8        6.13        1.85      2.50 o 
  -7   0   8        0.90        4.70      3.21 o 
  -6   0   8      890.29      945.92     21.63 o 
  -5   0   8      214.31      163.81      8.93 o 
  -4   0   8      127.71      100.57      6.69 o 
  -3   0   8      240.87      271.80      6.74 o 
  -2   0   8        0.64        3.87      1.73 o 
  -1   0   8      476.25      436.26      9.20 o 
   0   0   8      454.90      421.38      8.22 o 
   1   0   8      295.54      337.88     12.00 o 
   2   0   8      676.57      643.76     10.28 o 
   3   0   8       29.48       28.15      2.87 o 
   4   0   8     1174.91     1096.29     25.88 o 
   5   0   8      203.69      231.19     12.38 o 
   6   0   8      195.99      215.68     18.47 o 
   7   0   8       13.70       13.56      7.70 o 
  -8   1   8      179.27      217.93     12.16 o 
  -7   1   8       11.13       15.13      5.83 o 
  -6   1   8        5.28        3.87      3.65 o 
  -5   1   8      268.52      280.37     11.60 o 
  -4   1   8     1182.12     1135.29     17.95 o 
  -3   1   8     2582.72     2539.35     41.55 o 
  -2   1   8       34.06       31.22      3.80 o 
  -1   1   8      660.86      758.28     16.60 o 
   0   1   8       10.81       28.45      2.15 o 
   1   1   8      133.98      154.72      6.72 o 
   2   1   8       62.49       30.26      1.94 o 
   3   1   8     1864.67     1881.76     24.13 o 
   4   1   8      146.33      132.77     17.31 o 
   5   1   8     1218.40     1137.16     23.43 o 
   6   1   8      542.67      580.44     19.97 o 
   7   1   8      138.71      141.40      9.51 o 
  -8   2   8        0.44        1.52      3.11 o 
  -7   2   8        9.15        9.01      3.90 o 
  -6   2   8       68.91       64.36      6.21 o 
  -5   2   8      315.08      307.45     15.10 o 
  -4   2   8       49.68       59.02      6.41 o 
  -3   2   8      801.05      926.32     14.76 o 
  -2   2   8     1346.82     1305.41     19.49 o 
  -1   2   8        1.32       15.19      2.97 o 
   0   2   8     1010.11     1104.87     15.23 o 
   1   2   8     1307.32     1020.21     11.73 o 
   2   2   8        7.18       18.64      1.77 o 
   3   2   8       78.14       62.97      3.65 o 
   4   2   8     1592.62     1733.68     42.58 o 
   5   2   8      171.49      160.21     10.73 o 
   6   2   8      163.74      147.30      8.60 o 
   7   2   8      297.73      313.14     12.54 o 
   8   2   8        8.32       12.77      6.89 o 
  -7   3   8      265.84      265.69     11.95 o 
  -6   3   8        9.59       18.97      5.87 o 
  -5   3   8       20.92       42.73      6.72 o 
  -4   3   8      396.28      391.84     13.58 o 
  -3   3   8      695.24      683.71     16.92 o 
  -2   3   8      952.08     1114.64     16.54 o 
  -1   3   8      857.26      877.10     10.95 o 
   0   3   8        8.61       30.52      2.65 o 
   1   3   8      122.52      132.52      6.64 o 
   2   3   8      451.46      427.89     18.67 o 
   3   3   8     2303.18     2420.27     22.46 o 
   4   3   8        1.33       24.86      2.30 o 
   5   3   8     1907.23     1819.19     35.26 o 
   6   3   8      136.55      113.14     12.82 o 
   7   3   8       70.49       79.78     11.48 o 
   8   3   8        1.23        2.21      3.67 o 
  -7   4   8       16.51       12.86      3.57 o 
  -6   4   8       52.33      122.66      9.35 o 
  -5   4   8      217.30      201.30     11.41 o 
  -4   4   8      425.40      413.11     11.43 o 
  -3   4   8      262.55      272.92      9.27 o 
  -2   4   8     3015.79     3208.07     39.75 o 
  -1   4   8       93.08      112.86      3.75 o 
   0   4   8     1572.75     1402.94     15.08 o 
   1   4   8     1164.42     1311.04     21.77 o 
   2   4   8     1285.33     1359.41     14.09 o 
   3   4   8      158.04       81.37      3.77 o 
   4   4   8       88.39      109.00      4.04 o 
   5   4   8      533.48      549.26      8.47 o 
   6   4   8      887.27      809.66     28.54 o 
   7   4   8        0.37       33.73     11.53 o 
   8   4   8        3.30        3.59      3.91 o 
  -7   5   8      394.57      344.57     11.24 o 
  -6   5   8      113.98      157.20     12.93 o 
  -5   5   8      143.67      136.92      8.03 o 
  -4   5   8       53.57      107.81      7.82 o 
  -3   5   8      594.54      538.57     11.75 o 
  -2   5   8      968.05     1090.04     22.79 o 
  -1   5   8       34.91       45.89      3.48 o 
   0   5   8      171.16      131.82      2.43 o 
   1   5   8     1542.10     1626.91     50.08 o 
   2   5   8        3.98       19.59      3.27 o 
   3   5   8     1308.91     1139.80     16.39 o 
   4   5   8        4.97       11.84      2.36 o 
   5   5   8       53.96       62.51      3.32 o 
   6   5   8      676.90      637.97     17.26 o 
   7   5   8      645.57      631.93     22.98 o 
   8   5   8       67.25       69.04     10.05 o 
  -7   6   8        8.58        8.25      5.22 o 
  -6   6   8       16.54       69.98     10.64 o 
  -5   6   8        9.17       26.10      6.07 o 
  -4   6   8      560.61      530.90     11.32 o 
  -3   6   8        4.77        3.67      2.12 o 
  -2   6   8       38.98       37.41      5.31 o 
  -1   6   8      355.25      305.05      5.13 o 
   0   6   8      226.24      184.54      3.68 o 
   1   6   8      834.31      810.88     17.75 o 
   2   6   8        0.41        4.71      3.84 o 
   3   6   8      219.77      285.53     14.53 o 
   4   6   8       37.16       42.14      2.16 o 
   5   6   8      710.45      725.78     12.60 o 
   6   6   8      322.57      372.51     11.35 o 
   7   6   8       65.40       63.89     15.27 o 
   8   6   8        4.78        4.33      4.18 o 
  -6   7   8       74.19       83.27     12.29 o 
  -5   7   8      271.20      290.40     11.11 o 
  -4   7   8       12.15        6.43      3.02 o 
  -3   7   8     1582.42     1710.28     26.94 o 
  -2   7   8     1153.14      978.69     15.04 o 
  -1   7   8       53.57       94.85      4.65 o 
   0   7   8      139.75      132.17      3.53 o 
   1   7   8       69.12       86.43      4.73 o 
   2   7   8       61.88       29.44      7.13 o 
   3   7   8     1163.73     1200.64     12.37 o 
   4   7   8       80.43       62.27      3.05 o 
   5   7   8       63.38       79.11      5.92 o 
   6   7   8      517.01      503.74     12.89 o 
   7   7   8      105.39      105.88     20.64 o 
   8   7   8      219.55      224.11     18.92 o 
  -6   8   8       15.92       15.34      5.16 o 
  -5   8   8      575.53      486.84     15.47 o 
  -4   8   8      138.93      135.12      7.59 o 
  -3   8   8      405.29      337.92     10.42 o 
  -2   8   8      172.37      183.71      9.76 o 
  -1   8   8      372.36      393.33     10.09 o 
   0   8   8      362.51      365.15      7.28 o 
   1   8   8      122.64      105.56      2.41 o 
   2   8   8       50.45       62.21      2.02 o 
   3   8   8      223.24      259.58     18.54 o 
   4   8   8     1083.31     1070.33     16.30 o 
   5   8   8     2393.28     2475.01     52.80 o 
   6   8   8       32.33       37.99      8.69 o 
   7   8   8      202.51      194.94      6.61 o 
  -5   9   8        0.33        2.63      3.07 o 
  -4   9   8       81.96       95.32     11.14 o 
  -3   9   8      804.88      767.63     26.32 o 
  -2   9   8      507.44      443.94     10.70 o 
  -1   9   8       27.46       44.58      4.75 o 
   0   9   8        6.70        6.84      4.28 o 
   1   9   8      229.19      250.89      5.33 o 
   2   9   8      109.92       93.13      3.31 o 
   3   9   8      249.29      273.23      9.92 o 
   4   9   8      592.37      660.09     13.29 o 
   5   9   8       12.06       35.56      4.70 o 
   6   9   8       99.57       82.74      8.56 o 
   7   9   8       44.35       51.21     10.37 o 
  -5  10   8      429.74      431.43     16.67 o 
  -4  10   8      458.99      497.20     14.82 o 
  -3  10   8       13.95       26.54      7.71 o 
  -2  10   8      309.04      333.36      8.77 o 
  -1  10   8     1094.13     1224.31     16.74 o 
   0  10   8      411.56      418.99      9.11 o 
   1  10   8      547.42      502.84      7.96 o 
   2  10   8       43.27       36.19      5.54 o 
   3  10   8       44.97       54.27     10.78 o 
   4  10   8      291.52      278.66     19.99 o 
   5  10   8      866.12      906.55     35.29 o 
   6  10   8      349.85      342.85     19.86 o 
   7  10   8      108.09      110.97     12.96 o 
  -4  11   8        0.61        1.92      2.13 o 
  -3  11   8      484.37      493.13     17.83 o 
  -2  11   8      824.25      798.96     20.00 o 
  -1  11   8      100.38       84.96      5.97 o 
   0  11   8       25.85       28.84      7.94 o 
   1  11   8      490.66      471.81     15.95 o 
   2  11   8     1954.93     1863.58     36.97 o 
   3  11   8       71.39       73.86     14.86 o 
   4  11   8      812.14      832.83     29.65 o 
   5  11   8       77.92      106.77      8.13 o 
   6  11   8        6.50       16.24      9.74 o 
   7  11   8       20.28       25.98      8.31 o 
  -3  12   8      261.47      239.02      8.96 o 
  -2  12   8      356.29      331.87     10.20 o 
  -1  12   8       26.76       33.61      9.78 o 
   0  12   8      556.04      523.00     16.30 o 
   1  12   8      234.34      241.60      8.86 o 
   2  12   8       80.57       67.11     12.04 o 
   3  12   8      262.28      287.35     21.42 o 
   4  12   8        3.25        5.98      4.50 o 
   5  12   8      333.05      381.20     18.30 o 
   6  12   8      195.12      186.74     12.69 o 
  -2  13   8      597.74      695.98     16.84 o 
  -1  13   8       27.36       19.35      8.35 o 
   0  13   8       12.13       26.86     11.46 o 
   1  13   8      119.08       96.79     23.11 o 
   2  13   8      638.09      673.61     28.34 o 
   3  13   8      180.38      175.18     20.67 o 
   4  13   8        9.60       11.61      4.69 o 
   5  13   8       32.77       33.85     11.25 o 
   6  13   8       96.79      129.55      9.90 o 
  -1  14   8      143.13      136.87     18.11 o 
   0  14   8      597.25      551.90     20.96 o 
   1  14   8      259.89      256.20     17.81 o 
   2  14   8       61.60       45.27      8.23 o 
   3  14   8      182.12      172.76     10.99 o 
   4  14   8       68.99       66.37     17.38 o 
  -4  -9   9       24.34       38.36     12.25 o 
  -3  -9   9       36.15       35.23     11.97 o 
  -2  -9   9        8.73        3.32      3.19 o 
  -1  -9   9       54.56       57.88     16.06 o 
   0  -9   9      107.12       71.09     23.79 o 
   1  -9   9        2.55        1.84      4.47 o 
  -5  -8   9        1.51        7.56      4.41 o 
  -4  -8   9      173.63      128.47     19.77 o 
  -3  -8   9      698.55      732.97     27.70 o 
  -2  -8   9      499.14      507.91     18.07 o 
  -1  -8   9       47.99       56.77      5.44 o 
   0  -8   9        5.59        8.90      4.84 o 
   1  -8   9       41.78       50.94      9.36 o 
   2  -8   9      298.76      341.97     18.12 o 
  -6  -7   9       60.08       26.09     14.44 o 
  -5  -7   9        2.20       -0.07      2.42 o 
  -4  -7   9      282.11      243.24     11.96 o 
  -3  -7   9        0.25        3.68      2.43 o 
  -2  -7   9      111.88      118.90     10.80 o 
  -1  -7   9        9.38        3.80      3.42 o 
   0  -7   9      355.56      362.44     10.62 o 
   1  -7   9        7.92        6.83      5.79 o 
   2  -7   9        0.58       11.77      7.13 o 
   3  -7   9        4.09        3.36      5.38 o 
  -6  -6   9       50.91       25.27     11.99 o 
  -5  -6   9        6.54       10.34      8.47 o 
  -4  -6   9      312.22      272.39     12.75 o 
  -3  -6   9      335.06      356.65     31.31 o 
  -2  -6   9       29.52       50.32      9.34 o 
  -1  -6   9      357.63      321.52     13.52 o 
   0  -6   9      572.11      645.23     29.00 o 
   1  -6   9       86.96      104.62     14.55 o 
   2  -6   9      876.60      953.47     33.15 o 
   3  -6   9      145.46      122.88     12.49 o 
   4  -6   9        2.13       -0.34      3.37 o 
  -7  -5   9      129.80      160.87     18.92 o 
  -6  -5   9      283.23      369.05     23.27 o 
  -5  -5   9      418.48      458.03     47.62 o 
  -4  -5   9      181.19      187.63     22.56 o 
  -3  -5   9      187.29      222.66     11.93 o 
  -2  -5   9      188.10      219.12     11.25 o 
  -1  -5   9       63.15      191.37     11.28 o 
   0  -5   9        6.85       35.47      6.25 o 
   1  -5   9     2000.73     1998.70     34.31 o 
   2  -5   9      422.11      476.50     25.28 o 
   3  -5   9        0.66        3.65      3.64 o 
   4  -5   9      111.24       88.09     15.52 o 
   5  -5   9      262.55      230.79     15.25 o 
  -7  -4   9      761.33      681.31     17.53 o 
  -6  -4   9        9.56       16.41      5.35 o 
  -5  -4   9       12.10        7.45      3.60 o 
  -4  -4   9        0.66       37.84      6.00 o 
  -3  -4   9     1527.17     1535.21     28.75 o 
  -2  -4   9      129.93      164.30     14.66 o 
  -1  -4   9      287.27      316.49     11.91 o 
   0  -4   9      410.13      430.79      9.64 o 
   1  -4   9      669.18      536.81     12.30 o 
   2  -4   9     1135.93     1064.98     28.51 o 
   3  -4   9      373.78      470.18     19.24 o 
   4  -4   9      244.09      221.27     12.21 o 
   5  -4   9       75.32      113.55      9.30 o 
  -7  -3   9       19.55       27.16      8.23 o 
  -6  -3   9      282.80      288.49     10.83 o 
  -5  -3   9       75.71       76.77      8.47 o 
  -4  -3   9      201.66      248.39      7.79 o 
  -3  -3   9        7.44       26.56      5.93 o 
  -2  -3   9        2.35       10.98      3.37 o 
  -1  -3   9       14.58       27.52      5.22 o 
   0  -3   9      557.34      623.97     21.17 o 
   1  -3   9        7.99       25.29      5.74 o 
   2  -3   9       72.51       88.43      4.47 o 
   3  -3   9       23.89       19.95      8.32 o 
   4  -3   9      717.06      789.98     30.84 o 
   5  -3   9       79.14       73.03     16.38 o 
   6  -3   9        9.74       15.92      8.84 o 
  -7  -2   9     1049.62     1137.26     25.72 o 
  -6  -2   9       68.02       85.71     10.67 o 
  -5  -2   9      123.56      126.92      7.88 o 
  -4  -2   9      149.66      119.79      9.28 o 
  -3  -2   9      266.10      277.07     10.37 o 
  -2  -2   9      441.64      471.68     10.97 o 
  -1  -2   9      285.78      270.12      7.11 o 
   0  -2   9      535.13      568.09     34.00 o 
   1  -2   9      621.73      663.54     15.25 o 
   2  -2   9      398.75      362.10      8.14 o 
   3  -2   9      647.15      564.57     15.72 o 
   4  -2   9       92.61       81.29     12.60 o 
   5  -2   9      160.12      195.74     14.34 o 
   6  -2   9      219.31      287.29     12.58 o 
  -8  -1   9        0.62        4.23      2.80 o 
  -7  -1   9        2.27        2.97      2.49 o 
  -6  -1   9      535.01      611.66     16.44 o 
  -5  -1   9      556.18      549.97     12.75 o 
  -4  -1   9      378.29      354.26     10.67 o 
  -3  -1   9      319.63      338.59     10.05 o 
  -2  -1   9       20.36       31.18      7.12 o 
  -1  -1   9      462.41      415.00      9.22 o 
   0  -1   9      796.03      704.94     12.69 o 
   1  -1   9      330.76      321.25      8.99 o 
   2  -1   9      207.09      182.50      3.66 o 
   3  -1   9       86.76       83.20     14.25 o 
   4  -1   9      282.87      204.86     12.51 o 
   5  -1   9      541.47      539.26     20.04 o 
   6  -1   9      472.03      547.35     22.00 o 
   7  -1   9        9.13        3.50      3.75 o 
  -8   0   9      101.43      133.48      9.35 o 
  -7   0   9      124.82       75.83      8.59 o 
  -6   0   9        5.27       15.85      5.68 o 
  -5   0   9       66.38       69.07      9.93 o 
  -4   0   9       28.90       20.84      4.40 o 
  -3   0   9     1115.36     1248.01     18.55 o 
  -2   0   9       94.30       87.27      9.51 o 
  -1   0   9        1.96        9.21      3.69 o 
   0   0   9      151.18      179.13      7.52 o 
   1   0   9      526.58      601.21     29.05 o 
   2   0   9        2.05       17.03      3.07 o 
   3   0   9        6.72       42.50      9.60 o 
   4   0   9      128.68      133.08      8.48 o 
   5   0   9      127.13      118.81     13.23 o 
   6   0   9      561.47      501.79     29.12 o 
   7   0   9      112.48      109.85      9.79 o 
  -8   1   9       12.14        7.91      8.26 o 
  -7   1   9       71.11       42.08     12.51 o 
  -6   1   9        8.35       20.77      7.23 o 
  -5   1   9     1648.97     1688.08     45.89 o 
  -4   1   9      399.59      457.24     11.80 o 
  -3   1   9       50.98       56.96      6.30 o 
  -2   1   9      741.88      711.16     29.58 o 
  -1   1   9     1382.90     1442.55     19.67 o 
   0   1   9      370.28      392.44      9.75 o 
   1   1   9     1939.33     1944.69     33.86 o 
   2   1   9      570.82      622.51      9.60 o 
   3   1   9      100.73      146.85      4.70 o 
   4   1   9       31.16       28.14     10.29 o 
   5   1   9      608.29      696.98     22.03 o 
   6   1   9      645.73      622.71     25.63 o 
   7   1   9       39.13       32.46      8.16 o 
  -7   2   9       12.59       10.99      4.39 o 
  -6   2   9      169.36      177.09      9.59 o 
  -5   2   9      101.48      103.35      8.77 o 
  -4   2   9       53.72       57.54     12.42 o 
  -3   2   9     1975.25     1979.49     24.80 o 
  -2   2   9     2542.08     2560.52     32.76 o 
  -1   2   9      272.45      330.15      8.08 o 
   0   2   9       47.63       26.71      3.07 o 
   1   2   9      370.60      432.35      8.01 o 
   2   2   9      290.61      284.29      5.23 o 
   3   2   9      661.60      542.82     10.76 o 
   4   2   9      100.73       95.78      4.69 o 
   5   2   9      337.61      400.28     18.02 o 
   6   2   9       60.70       99.36     20.83 o 
   7   2   9      122.30       93.71      8.63 o 
  -7   3   9        1.59        2.24      2.40 o 
  -6   3   9        1.50        3.70      2.38 o 
  -5   3   9      385.18      414.73     17.65 o 
  -4   3   9      114.04      145.72      7.13 o 
  -3   3   9      253.99      261.16      6.34 o 
  -2   3   9     1604.60     1697.13     23.30 o 
  -1   3   9      113.39      146.32      4.17 o 
   0   3   9     1607.39     1510.61     16.27 o 
   1   3   9     1100.04     1140.49     12.77 o 
   2   3   9        0.79        1.31      0.85 o 
   3   3   9      178.38      178.50      4.00 o 
   4   3   9       65.64       61.65      5.01 o 
   5   3   9      418.54      369.61     13.62 o 
   6   3   9      147.45      175.99      9.60 o 
   7   3   9        4.02        5.43      4.22 o 
  -7   4   9      143.50      137.23      9.48 o 
  -6   4   9      141.20       91.35      9.59 o 
  -5   4   9        8.76        5.23      2.10 o 
  -4   4   9      226.61      262.43      8.93 o 
  -3   4   9      820.89      746.42     18.83 o 
  -2   4   9      683.98      551.74     11.71 o 
  -1   4   9      142.32      182.23      5.20 o 
   0   4   9       22.90       11.48      2.13 o 
   1   4   9     1293.08     1234.93     31.50 o 
   2   4   9     1617.11     1539.43     22.08 o 
   3   4   9     1059.45     1192.04     14.46 o 
   4   4   9      195.89      208.18      7.95 o 
   5   4   9      608.85      713.35     17.93 o 
   6   4   9       96.58      104.00      7.40 o 
   7   4   9      213.26      236.02     12.02 o 
   8   4   9      470.12      442.40     34.16 o 
  -7   5   9       81.46       80.70     13.14 o 
  -6   5   9      149.20      140.05     10.56 o 
  -5   5   9      485.89      423.05     17.34 o 
  -4   5   9       93.08      159.62      8.93 o 
  -3   5   9      218.75      151.17      9.49 o 
  -2   5   9       73.10       93.67      5.34 o 
  -1   5   9     2734.09     2701.55     28.74 o 
   0   5   9     1406.15     1590.81     16.85 o 
   1   5   9      719.55      686.45     21.32 o 
   2   5   9      843.50      727.59     16.01 o 
   3   5   9      716.87      782.86     18.20 o 
   4   5   9      247.70      279.45      7.11 o 
   5   5   9        1.48        3.83      2.09 o 
   6   5   9      337.77      343.79     12.72 o 
   7   5   9      272.78      260.87     15.01 o 
   8   5   9      122.82      136.36     10.53 o 
  -6   6   9      521.82      466.77     16.17 o 
  -5   6   9       53.38       29.12      7.19 o 
  -4   6   9      441.76      485.33     14.09 o 
  -3   6   9      283.75      199.63      9.41 o 
  -2   6   9      708.87      679.33     13.55 o 
  -1   6   9        1.66       29.67      4.45 o 
   0   6   9        4.46       11.65      1.69 o 
   1   6   9        4.90       14.62      4.58 o 
   2   6   9     1081.09     1127.34     29.11 o 
   3   6   9      288.19      258.28     14.55 o 
   4   6   9       13.81       20.19      3.11 o 
   5   6   9      338.45      347.33      7.45 o 
   6   6   9       11.56       21.99     12.67 o 
   7   6   9       53.37       69.03     22.05 o 
   8   6   9      234.18      206.06     22.91 o 
  -6   7   9      634.74      690.98     23.09 o 
  -5   7   9     1047.84     1209.76     32.53 o 
  -4   7   9       16.22       22.49      7.12 o 
  -3   7   9      235.52      257.02      7.76 o 
  -2   7   9      136.99      157.49      7.33 o 
  -1   7   9      327.41      366.34      7.91 o 
   0   7   9      215.70      149.24      5.06 o 
   1   7   9      721.17      710.89     17.43 o 
   2   7   9       13.01       11.73      3.14 o 
   3   7   9       39.15       36.77      6.50 o 
   4   7   9      527.28      452.87      9.45 o 
   5   7   9      275.46      281.29     11.65 o 
   6   7   9      444.80      395.69     16.68 o 
   7   7   9      134.53      146.28     23.31 o 
   8   7   9      118.84      121.85     10.08 o 
  -6   8   9      277.49      265.14     11.81 o 
  -5   8   9       88.47      114.31     10.85 o 
  -4   8   9       63.44      102.62     12.04 o 
  -3   8   9       53.87       36.96      7.14 o 
  -1   8   9      433.32      483.54     12.22 o 
   0   8   9      112.44       65.79      3.03 o 
   1   8   9      200.60      213.12      7.44 o 
   2   8   9        0.76        4.00      3.02 o 
   3   8   9      311.65      340.46     39.01 o 
   4   8   9      391.31      386.17     11.22 o 
   5   8   9      205.43      221.35      7.92 o 
   6   8   9       59.13       86.90      7.52 o 
   7   8   9      360.49      402.39     22.02 o 
  -5   9   9       81.78       73.96      7.12 o 
  -4   9   9       50.79       81.49     10.05 o 
  -3   9   9      168.14      110.76      8.02 o 
  -2   9   9       21.89       57.77     11.77 o 
  -1   9   9      103.41      105.32      6.45 o 
   0   9   9      519.02      527.74      9.47 o 
   1   9   9        1.21        2.67      1.54 o 
   2   9   9       46.19       37.87      5.43 o 
   3   9   9       31.69       38.28      5.93 o 
   4   9   9       40.43       54.22     10.87 o 
   5   9   9      565.34      543.39     15.18 o 
   6   9   9      139.67      189.19      7.20 o 
   7   9   9       26.32       25.19      5.67 o 
  -5  10   9       10.89        9.66      5.31 o 
  -4  10   9       15.47       25.88      8.23 o 
  -3  10   9      291.26      280.86      8.93 o 
  -2  10   9     1020.64     1050.11     23.88 o 
  -1  10   9      791.62      716.34     15.45 o 
   0  10   9      381.83      403.26     11.33 o 
   1  10   9       17.48       12.75      3.91 o 
   2  10   9       21.67       28.33      8.70 o 
   3  10   9     1037.66     1007.64     31.38 o 
   4  10   9      615.06      617.24     19.18 o 
   5  10   9       89.91      117.32      7.94 o 
   6  10   9       71.72       56.08     14.39 o 
   7  10   9        4.26       -0.08      2.52 o 
  -4  11   9       92.76       92.32      8.72 o 
  -3  11   9       21.18       18.99      5.84 o 
  -2  11   9        0.86       11.47      3.75 o 
  -1  11   9      669.03      700.99     20.36 o 
   0  11   9      736.08      716.91     20.46 o 
   1  11   9       44.38       63.94      6.84 o 
   2  11   9        2.05        9.59      4.35 o 
   3  11   9       87.21       93.47      6.09 o 
   4  11   9      565.98      471.06     29.19 o 
   5  11   9      572.52      574.26     27.21 o 
   6  11   9      217.53      232.77     10.33 o 
  -3  12   9       51.87       49.71     12.50 o 
  -2  12   9       13.68       25.50     11.18 o 
  -1  12   9      383.58      358.74     14.22 o 
   0  12   9       12.51       19.00      5.64 o 
   1  12   9      206.43      183.74      7.37 o 
   2  12   9      821.01      891.67     34.99 o 
   3  12   9      386.23      361.96     13.19 o 
   4  12   9        5.13       12.08      9.04 o 
   5  12   9        3.92        8.68      4.86 o 
   6  12   9        5.70        6.61      7.10 o 
  -2  13   9      193.95      191.39     12.26 o 
  -1  13   9        5.35        1.80      2.12 o 
   0  13   9       98.34      105.83      7.42 o 
   1  13   9      163.85      186.95     11.10 o 
   2  13   9      552.07      531.92     23.41 o 
   3  13   9      380.62      366.11     19.25 o 
   4  13   9       30.36       32.20      6.39 o 
   5  13   9      126.52      104.32      8.45 o 
   0  14   9       61.11       69.10     21.49 o 
   1  14   9      358.80      378.33     21.10 o 
   2  14   9      363.39      318.58     16.23 o 
   3  14   9      278.69      265.07     12.64 o 
   4  14   9      163.30      209.56     11.80 o 
  -4  -8  10      223.94      233.50     15.15 o 
  -3  -8  10       88.98       92.53     14.70 o 
  -2  -8  10       40.63       29.93     10.89 o 
  -1  -8  10       12.88       12.14      4.08 o 
   0  -8  10       87.35       87.79     18.24 o 
   1  -8  10      319.26      357.66     32.73 o 
  -5  -7  10       44.76       42.82     13.99 o 
  -4  -7  10        0.62        1.45      3.97 o 
  -3  -7  10      156.06      127.38     18.44 o 
  -2  -7  10      840.27      762.17     22.72 o 
  -1  -7  10      121.97      110.75     10.72 o 
   0  -7  10       13.29       21.23      8.65 o 
   1  -7  10       21.85       16.79      7.28 o 
   2  -7  10       47.36       56.55     12.12 o 
  -6  -6  10       13.10        7.63      5.65 o 
  -5  -6  10       26.67       17.50      7.54 o 
  -4  -6  10      273.63      275.31     11.69 o 
  -3  -6  10       48.01       55.18      9.89 o 
  -2  -6  10       64.17       50.98      7.56 o 
  -1  -6  10       43.21       33.40      6.37 o 
   0  -6  10      724.82      761.93     33.56 o 
   1  -6  10      104.47       75.00      9.82 o 
   2  -6  10       48.44       49.86     15.63 o 
   3  -6  10        0.23        4.06      3.03 o 
  -6  -5  10       49.25       60.72     12.93 o 
  -5  -5  10       15.24       21.59      6.53 o 
  -4  -5  10        5.57        4.86      2.93 o 
  -3  -5  10      232.14      250.07     18.92 o 
  -2  -5  10      839.85      953.80     28.32 o 
  -1  -5  10     1094.36     1069.21     26.52 o 
   0  -5  10       18.92       16.40      4.85 o 
   1  -5  10      259.36      242.32     11.53 o 
   2  -5  10        6.51        1.03      4.06 o 
   3  -5  10     1266.93     1258.12     29.99 o 
   4  -5  10      354.87      433.77     30.22 o 
  -7  -4  10        7.17        5.18      3.47 o 
  -6  -4  10       29.85       17.74      7.08 o 
  -5  -4  10      228.78      189.21     13.68 o 
  -4  -4  10      147.74      141.81     11.98 o 
  -3  -4  10       44.30       50.84      7.49 o 
  -2  -4  10       66.93      117.81     11.98 o 
  -1  -4  10     2030.28     2022.26     34.78 o 
   0  -4  10      393.70      390.46     19.50 o 
   1  -4  10      108.75      203.40      9.51 o 
   2  -4  10        5.10       18.51      7.03 o 
   3  -4  10        1.55        4.19      4.48 o 
   4  -4  10       26.39       17.84     10.10 o 
   5  -4  10       30.74       49.59     14.24 o 
  -7  -3  10      145.05      115.61     12.95 o 
  -6  -3  10       87.83      101.42     11.27 o 
  -5  -3  10       13.85       16.53      4.36 o 
  -4  -3  10       71.20       78.64      7.76 o 
  -3  -3  10      122.58       84.27     13.48 o 
  -2  -3  10      285.87      303.04      9.13 o 
  -1  -3  10      717.02      674.71     14.76 o 
   0  -3  10      115.53      155.92     13.21 o 
   1  -3  10      165.26      192.46      6.37 o 
   2  -3  10      475.64      534.58     20.18 o 
   3  -3  10      454.78      460.08     19.75 o 
   4  -3  10      132.69       81.64     18.15 o 
   5  -3  10       40.83       37.59     12.21 o 
  -7  -2  10      254.87      230.46     10.87 o 
  -6  -2  10      146.16      144.04     14.11 o 
  -5  -2  10      494.95      510.34     14.67 o 
  -4  -2  10      356.18      411.45      9.66 o 
  -3  -2  10       21.78       37.87      5.27 o 
  -2  -2  10       82.47       52.25      5.65 o 
  -1  -2  10      117.10      125.24      7.90 o 
   0  -2  10      278.06      254.04     25.87 o 
   1  -2  10      669.08      635.46     10.56 o 
   2  -2  10       30.75       40.51      4.18 o 
   3  -2  10       14.68        6.93      4.85 o 
   4  -2  10      227.37      177.07     15.54 o 
   5  -2  10      216.58      155.92     13.09 o 
   6  -2  10      303.13      333.11     16.54 o 
  -7  -1  10      239.12      234.05     15.38 o 
  -6  -1  10      560.74      531.45     17.46 o 
  -5  -1  10        0.69        2.60      2.38 o 
  -4  -1  10       48.72       56.39      6.63 o 
  -3  -1  10        5.58       29.22      7.23 o 
  -2  -1  10      719.51      617.63     15.74 o 
  -1  -1  10     1230.65     1231.29     18.56 o 
   0  -1  10       13.77       18.27      5.58 o 
   1  -1  10       19.77       41.22      5.35 o 
   2  -1  10        1.61        0.01      1.00 o 
   3  -1  10      846.30      795.78     20.73 o 
   4  -1  10      878.51      907.67     27.70 o 
   5  -1  10       76.62       84.44      9.31 o 
   6  -1  10        4.49        5.00      5.87 o 
  -7   0  10       16.25       34.74     10.85 o 
  -6   0  10       17.66        9.23      3.96 o 
  -5   0  10      151.34      140.42      9.63 o 
  -4   0  10      566.57      592.42     18.09 o 
  -3   0  10       62.87       71.51      6.87 o 
  -2   0  10       63.31       71.25      5.75 o 
  -1   0  10        0.42        2.69      1.51 o 
   0   0  10      740.84      722.44     14.65 o 
   1   0  10      461.57      524.22     34.16 o 
   2   0  10      118.14      122.56      3.13 o 
   3   0  10        2.36        4.28      4.92 o 
   4   0  10        3.57       28.71     10.57 o 
   5   0  10      467.54      495.90     27.20 o 
   6   0  10       79.90       90.19     17.12 o 
  -7   1  10      453.45      476.69     15.10 o 
  -6   1  10        0.61        9.72      4.50 o 
  -5   1  10        1.59        2.26      2.03 o 
  -4   1  10       12.10       13.84      3.82 o 
  -3   1  10      233.52      242.88      9.97 o 
  -2   1  10     1669.22     1766.48     24.30 o 
  -1   1  10      863.81      904.12     14.28 o 
   0   1  10      539.96      580.04     11.17 o 
   1   1  10      551.55      501.80     11.64 o 
   2   1  10        0.60       10.37      2.81 o 
   3   1  10     1078.75     1052.83     16.56 o 
   4   1  10     1183.00     1132.46     24.02 o 
   5   1  10      343.13      372.44     16.87 o 
   6   1  10        0.89        9.09      3.79 o 
   7   1  10       35.47       39.15     13.11 o 
  -7   2  10       14.45       18.02      7.95 o 
  -6   2  10        0.30        7.41      3.51 o 
  -5   2  10      114.64      117.98      7.06 o 
  -4   2  10     1224.95     1246.89     22.19 o 
  -3   2  10      114.38      135.69      8.31 o 
  -2   2  10       32.74       46.91      5.92 o 
  -1   2  10       62.12       56.84      6.27 o 
   0   2  10     3473.04     3540.30     93.42 o 
   1   2  10      946.50      842.45     11.15 o 
   2   2  10      133.48      122.51      6.08 o 
   3   2  10      332.10      367.78      7.06 o 
   4   2  10       16.71       23.30     10.97 o 
   5   2  10      347.06      364.60     20.32 o 
   6   2  10      313.00      332.18     12.55 o 
   7   2  10       70.57       94.20     10.20 o 
  -7   3  10       53.13       35.67     11.56 o 
  -6   3  10       10.39       13.50      4.60 o 
  -5   3  10        7.28       19.39      8.57 o 
  -4   3  10        1.74        7.31      3.00 o 
  -3   3  10      125.26      135.38      7.26 o 
  -2   3  10     1520.10     1444.37     26.83 o 
  -1   3  10       63.56       37.85      3.92 o 
   0   3  10      378.21      330.30      5.77 o 
   1   3  10      361.94      348.66      5.96 o 
   2   3  10      338.15      285.91     11.17 o 
   3   3  10     1564.58     1533.39     37.66 o 
   4   3  10      161.47      122.07      5.13 o 
   5   3  10       72.58       89.12      8.73 o 
   6   3  10       11.78       28.56     12.42 o 
   7   3  10        0.69        9.03      5.27 o 
  -7   4  10       63.02       63.73     13.87 o 
  -6   4  10      107.27      145.52     13.86 o 
  -5   4  10      183.63      146.09     10.86 o 
  -4   4  10       64.25       72.20      6.06 o 
  -3   4  10      527.60      502.14     12.22 o 
  -2   4  10        8.68       13.51      3.37 o 
  -1   4  10       46.32       49.93      2.94 o 
   0   4  10      742.60      699.85     10.26 o 
   1   4  10     3783.15     3809.93     35.78 o 
   2   4  10      134.06      172.15      8.48 o 
   3   4  10        7.29        2.07      1.95 o 
   4   4  10        1.59        4.14      1.52 o 
   5   4  10      423.46      439.83     16.55 o 
   6   4  10      101.99      101.96      8.33 o 
  -7   5  10      192.18      181.53     13.30 o 
  -6   5  10      227.96      247.55     10.80 o 
  -5   5  10      156.34      141.54     10.33 o 
  -4   5  10       80.15      123.85     12.74 o 
  -3   5  10     2298.92     2144.50     68.57 o 
  -2   5  10      303.03      335.23      9.94 o 
  -1   5  10       43.16       30.69      5.02 o 
   0   5  10      414.38      338.43      5.26 o 
   1   5  10      638.56      563.65     17.18 o 
   2   5  10      723.72      872.14     20.24 o 
   3   5  10     1554.00     1481.55     42.55 o 
   4   5  10     1296.00     1328.96     21.57 o 
   5   5  10       63.93       56.22      4.12 o 
   6   5  10       22.01       56.71     26.40 o 
  -6   6  10       45.30       44.92     11.08 o 
  -5   6  10      134.12      144.06      9.01 o 
  -4   6  10     1094.87     1135.24     24.80 o 
  -3   6  10      422.10      370.80     12.82 o 
  -2   6  10      545.16      677.53     17.06 o 
  -1   6  10     1490.18     1285.11     24.36 o 
   0   6  10      194.92      194.42      7.77 o 
   1   6  10      429.14      372.06     14.36 o 
   2   6  10      555.47      507.63     17.86 o 
   3   6  10       12.08       48.27      7.12 o 
   4   6  10        0.36        6.38      3.16 o 
   5   6  10      201.41      150.69      6.89 o 
   6   6  10     1135.65     1135.83     51.91 o 
   7   6  10       23.41       40.29     34.27 o 
  -6   7  10      192.88      168.66     15.92 o 
  -5   7  10       15.02        9.41      3.95 o 
  -4   7  10       67.61       89.37      8.56 o 
  -3   7  10      444.09      508.26     24.63 o 
  -2   7  10      230.76      241.15      8.26 o 
  -1   7  10        0.84       14.06      3.07 o 
   0   7  10       27.05       45.04      1.45 o 
   1   7  10       45.82       45.11      4.52 o 
   2   7  10      593.59      512.74     18.03 o 
   3   7  10      588.20      685.32     73.73 o 
   4   7  10      246.20      248.93     12.09 o 
   5   7  10       32.49       46.48      8.73 o 
   6   7  10       16.18        8.45     12.21 o 
   7   7  10      296.43      276.55     17.50 o 
  -5   8  10        4.36       14.35      5.01 o 
  -4   8  10      872.77      904.95     24.19 o 
  -3   8  10      897.29      921.39     24.13 o 
  -2   8  10       34.10       39.08      6.93 o 
  -1   8  10        8.80       20.19      4.84 o 
   0   8  10      519.01      530.59     11.39 o 
   1   8  10      413.49      458.94     13.05 o 
   2   8  10      102.63      102.90      6.02 o 
   3   8  10      149.89      185.74     29.98 o 
   4   8  10      216.05      215.53     15.90 o 
   5   8  10      203.20      218.04     11.78 o 
   6   8  10      565.39      608.53     18.46 o 
  -5   9  10       88.19       95.95     13.27 o 
  -4   9  10       93.81       73.55     11.31 o 
  -3   9  10       13.79       16.63      4.70 o 
  -2   9  10     1147.89     1193.81     24.78 o 
  -1   9  10     1134.84     1099.19     20.23 o 
   0   9  10       27.34       24.53      8.95 o 
   1   9  10       23.91       22.45      8.34 o 
   2   9  10       80.69       56.16     10.05 o 
   3   9  10      298.18      295.58     60.54 o 
   4   9  10       19.74       31.73      8.91 o 
   5   9  10      121.73      136.67      7.36 o 
   6   9  10       22.10       22.97      5.76 o 
  -4  10  10      191.59      229.97      9.25 o 
  -3  10  10        3.41        2.90      2.16 o 
  -2  10  10       10.44       10.73      2.59 o 
  -1  10  10       52.42       47.76      8.93 o 
   0  10  10      125.16      103.66      8.85 o 
   1  10  10      451.30      459.28     18.67 o 
   2  10  10        1.24        6.82      2.34 o 
   3  10  10      447.47      550.25     78.63 o 
   4  10  10       33.42       35.95     13.44 o 
   5  10  10      333.61      292.59      9.99 o 
   6  10  10       52.75       57.66      5.88 o 
  -4  11  10        9.07        7.84      3.66 o 
  -3  11  10      551.43      532.50     19.15 o 
  -2  11  10      585.32      614.96     33.55 o 
  -1  11  10      203.35      183.77     10.91 o 
   0  11  10      369.02      351.11     10.34 o 
   1  11  10      478.65      479.02     14.04 o 
   2  11  10        8.62       26.09      7.91 o 
   3  11  10      132.37      164.51     20.21 o 
   4  11  10      286.91      319.64     16.07 o 
   5  11  10      386.00      406.23     20.26 o 
   6  11  10        3.97        6.11      6.60 o 
  -3  12  10       48.48       33.39     10.02 o 
  -2  12  10       19.92       11.15      6.22 o 
  -1  12  10        1.63        8.71      3.52 o 
   0  12  10      131.62      130.50      8.54 o 
   1  12  10      544.04      572.18     20.48 o 
   2  12  10       81.33       95.37      7.94 o 
   3  12  10       18.42       36.76     17.21 o 
   4  12  10        1.86       35.56      9.89 o 
   5  12  10        3.98        6.56      5.01 o 
   6  12  10       35.38       32.77     18.66 o 
  -2  13  10       39.63       33.29     15.53 o 
  -1  13  10       26.12       43.33      7.03 o 
   0  13  10        3.30        5.73      3.56 o 
   1  13  10        1.26        9.53      8.78 o 
   2  13  10      142.80      165.76     21.58 o 
   3  13  10       74.21      101.39     24.28 o 
   4  13  10      511.73      445.58     17.60 o 
   5  13  10      232.73      252.53     20.18 o 
   0  14  10      229.84      227.49     15.20 o 
   1  14  10      293.85      310.92     19.38 o 
   2  14  10      413.98      451.16     24.75 o 
   3  14  10        1.89        1.73      2.68 o 
  -2  -8  11      406.91      402.90     21.84 o 
  -1  -8  11       34.97       36.37     23.41 o 
  -4  -7  11      209.09      179.50     20.38 o 
  -3  -7  11       92.35       86.90     15.98 o 
  -2  -7  11       13.47        8.90      5.04 o 
  -1  -7  11      195.23      194.59      7.47 o 
   0  -7  11        5.47       18.83      9.08 o 
   1  -7  11      102.18       97.06     18.16 o 
  -5  -6  11       22.58       29.61     14.00 o 
  -4  -6  11        1.23        2.99      4.35 o 
  -3  -6  11       11.94        9.63      4.75 o 
  -2  -6  11      772.66      805.25     21.41 o 
  -1  -6  11       12.47       17.29      5.87 o 
   0  -6  11        2.55        6.32      4.63 o 
   1  -6  11      281.88      311.59     25.34 o 
   2  -6  11      227.76      214.77     23.21 o 
  -6  -5  11        3.33       14.72      5.12 o 
  -5  -5  11       81.37       73.32      9.79 o 
  -4  -5  11      181.39      240.24     28.59 o 
  -3  -5  11       37.36       40.75     12.94 o 
  -2  -5  11        0.63        1.87      2.35 o 
  -1  -5  11      159.65      135.05      7.17 o 
   0  -5  11      173.21      164.14      8.49 o 
   1  -5  11     1253.50     1283.45     46.69 o 
   2  -5  11      322.33      405.81     22.40 o 
   3  -5  11        9.64        9.43      5.80 o 
  -6  -4  11       57.87       58.69     11.15 o 
  -5  -4  11       82.88       81.07      9.77 o 
  -4  -4  11       67.00       68.28      7.86 o 
  -3  -4  11        4.40        3.07      2.04 o 
  -2  -4  11       55.58       80.53     14.22 o 
  -1  -4  11       40.40       76.32     15.35 o 
   0  -4  11       73.03       85.89      5.27 o 
   1  -4  11      438.10      394.81     31.86 o 
   2  -4  11      665.50      705.69     30.38 o 
   3  -4  11        2.10       59.08     17.30 o 
   4  -4  11       31.48       33.66     10.75 o 
  -6  -3  11       14.54       23.42      6.97 o 
  -5  -3  11      100.13       98.95     10.71 o 
  -4  -3  11       56.19       59.58      8.28 o 
  -3  -3  11      140.47      137.23      8.57 o 
  -2  -3  11        0.32        6.64      2.73 o 
  -1  -3  11       31.26       85.57      8.43 o 
   0  -3  11        5.63       14.65      5.48 o 
   1  -3  11     1465.35     1425.61     30.13 o 
   2  -3  11      231.13      197.94     16.28 o 
   3  -3  11      131.32      116.50     20.60 o 
   4  -3  11       21.59        4.75      5.64 o 
   5  -3  11        0.54        4.08      4.14 o 
  -7  -2  11       84.83       83.80     10.27 o 
  -6  -2  11      571.14      540.07     15.96 o 
  -5  -2  11      437.14      389.92     16.73 o 
  -4  -2  11        1.28       11.86      3.13 o 
  -3  -2  11       27.69       32.16      5.17 o 
  -2  -2  11      297.49      348.48     10.22 o 
  -1  -2  11      256.85      282.98     10.41 o 
   0  -2  11       21.82       20.94      6.74 o 
   1  -2  11       72.73       82.05      5.52 o 
   2  -2  11       29.11       26.14      7.43 o 
   3  -2  11        6.08        1.21      4.13 o 
   4  -2  11      222.34      197.60     10.45 o 
   5  -2  11      194.96      183.53     16.18 o 
  -7  -1  11        7.47        4.93      3.92 o 
  -6  -1  11       43.33       29.21      7.13 o 
  -5  -1  11       34.90       37.23      7.86 o 
  -4  -1  11      158.68      151.17      7.80 o 
  -3  -1  11     1213.73     1263.56     22.44 o 
  -2  -1  11       43.89       57.49     10.01 o 
  -1  -1  11      109.57      110.97      7.11 o 
   0  -1  11      463.09      435.75     10.37 o 
   1  -1  11       52.15       56.81      5.54 o 
   2  -1  11       15.79       33.43      9.17 o 
   3  -1  11        3.29        1.40      3.37 o 
   4  -1  11       66.88       29.62     12.69 o 
   5  -1  11       18.24       27.45     14.03 o 
   6  -1  11      411.00      479.70     37.84 o 
  -7   0  11      128.52       93.77     10.18 o 
  -6   0  11      220.32      176.26      8.73 o 
  -5   0  11      120.51      130.82      9.00 o 
  -4   0  11       14.99       24.39      7.47 o 
  -3   0  11      173.91      191.64      7.55 o 
  -2   0  11      374.46      369.75      9.83 o 
  -1   0  11     1972.98     1992.96     28.41 o 
   0   0  11        0.78        6.39      2.84 o 
   1   0  11       16.23       14.19      4.60 o 
   2   0  11        3.04        3.76      1.75 o 
   3   0  11      130.22      130.32     10.99 o 
   4   0  11       38.06       26.00      8.80 o 
   5   0  11      617.38      547.71     23.98 o 
   6   0  11      366.47      363.69     15.44 o 
  -7   1  11       13.42        3.68      3.14 o 
  -6   1  11       69.61       70.73      9.60 o 
  -5   1  11       63.04       52.91     15.54 o 
  -4   1  11      139.65      211.60     10.81 o 
  -3   1  11      347.59      406.70     13.07 o 
  -2   1  11      604.23      577.09     13.46 o 
  -1   1  11        4.89        4.66      2.33 o 
   0   1  11       57.46       70.61      7.60 o 
   1   1  11      305.57      264.16     18.97 o 
   2   1  11      119.24       90.23      4.50 o 
   3   1  11        9.86       14.72      6.53 o 
   4   1  11      669.01      689.35     29.25 o 
   5   1  11       87.12       89.92     13.29 o 
   6   1  11      248.99      202.08     13.02 o 
  -7   2  11      183.78      156.12     14.68 o 
  -6   2  11      208.65      203.15      9.73 o 
  -5   2  11      136.12       90.91      9.88 o 
  -4   2  11       37.27       48.13      8.12 o 
  -3   2  11        0.53        1.44      2.00 o 
  -2   2  11       85.84       58.82      5.38 o 
  -1   2  11     1923.32     2094.62     26.51 o 
   0   2  11     1963.75     1978.66     24.99 o 
   1   2  11      215.95      167.81      7.29 o 
   2   2  11       38.75       38.96      4.99 o 
   3   2  11       95.80       94.51      5.68 o 
   4   2  11        5.46       57.88      6.46 o 
   5   2  11      678.85      761.72     28.36 o 
   6   2  11      102.04       98.61     10.05 o 
  -7   3  11        3.06        2.97      4.05 o 
  -6   3  11        3.58        3.10      3.04 o 
  -5   3  11        4.14        9.36      3.70 o 
  -4   3  11      376.38      399.13     14.40 o 
  -3   3  11        2.10       11.57      3.55 o 
  -2   3  11      242.43      203.94      9.88 o 
  -1   3  11      305.10      267.18      6.01 o 
   0   3  11      215.77      209.39      4.60 o 
   1   3  11      920.84      859.83     12.64 o 
   2   3  11     1020.76      995.46     70.31 o 
   3   3  11      313.64      323.30      7.63 o 
   4   3  11        0.89        8.94      5.19 o 
   5   3  11        0.79       11.99      5.22 o 
   6   3  11      167.41      248.54     28.42 o 
  -6   4  11      224.78      214.86     16.12 o 
  -5   4  11      118.76       83.60      9.42 o 
  -4   4  11       72.04      104.32      7.89 o 
  -3   4  11       65.14       68.00      7.68 o 
  -2   4  11        0.73        2.56      1.64 o 
  -1   4  11     1245.83     1244.09     15.88 o 
   0   4  11      321.13      324.66      6.14 o 
   1   4  11        3.39        7.21      1.46 o 
   2   4  11      132.95      146.90     11.36 o 
   3   4  11     1861.51     1816.94     25.72 o 
   4   4  11       24.48       49.76      3.44 o 
   5   4  11      897.89      907.46     45.25 o 
   6   4  11       42.90       42.89     25.63 o 
   7   4  11       27.95       19.30     14.43 o 
  -6   5  11        0.24        3.02      3.74 o 
  -5   5  11       28.67       10.81      4.61 o 
  -4   5  11       86.63      111.93      9.21 o 
  -3   5  11     1309.30     1307.58     23.01 o 
  -2   5  11      182.09      188.41      7.19 o 
  -1   5  11       37.62       57.71      3.40 o 
   0   5  11       44.73       77.21      4.40 o 
   1   5  11      124.14      158.31     15.36 o 
   2   5  11     2623.23     2580.17     43.45 o 
   3   5  11      209.85      254.25     15.06 o 
   4   5  11      313.55      257.68     11.68 o 
   5   5  11      299.73      237.68     16.49 o 
   6   5  11      359.87      349.50     33.21 o 
   7   5  11       80.87       82.73     17.69 o 
  -6   6  11      156.01      139.01     14.37 o 
  -5   6  11      191.37      160.20     12.30 o 
  -4   6  11       42.59       44.85      8.21 o 
  -3   6  11       47.57       66.27     10.13 o 
  -2   6  11       80.03      234.48      7.92 o 
  -1   6  11     1866.89     1898.67     51.10 o 
   0   6  11      148.42      179.25     11.12 o 
   1   6  11      628.10      625.12     38.38 o 
   2   6  11      121.08      128.58      6.44 o 
   3   6  11      834.80      805.51     29.96 o 
   4   6  11      739.94      711.88     17.93 o 
   5   6  11       84.00      112.02     12.92 o 
   6   6  11      142.92       86.74     32.90 o 
   7   6  11        0.30        1.18      7.03 o 
  -6   7  11       11.29       20.31      6.66 o 
  -5   7  11       39.16       63.01     13.47 o 
  -4   7  11      140.22      119.08      8.38 o 
  -3   7  11       84.64       59.69     10.65 o 
  -2   7  11      426.06      437.36     10.51 o 
  -1   7  11       36.95       79.40      5.92 o 
   0   7  11        1.32       35.14      6.04 o 
   1   7  11       12.14       13.01      7.22 o 
   2   7  11      672.45      757.71     17.65 o 
   3   7  11        8.09       12.98      5.84 o 
   4   7  11       24.86       36.85      5.21 o 
   5   7  11      253.76      258.83     12.97 o 
   6   7  11      268.73      258.56     26.75 o 
   7   7  11      770.15      710.54     30.49 o 
  -5   8  11      231.84      289.25     11.57 o 
  -4   8  11        2.87        6.69      2.48 o 
  -3   8  11       17.72       39.70      7.09 o 
  -2   8  11      219.09      203.59      7.21 o 
  -1   8  11     1071.78     1154.95     27.23 o 
   0   8  11     1102.11     1045.74     19.70 o 
   1   8  11       17.46       28.69      8.63 o 
   2   8  11       19.39       66.49      8.30 o 
   3   8  11      130.51      194.08     22.25 o 
   4   8  11      262.20      299.86     11.23 o 
   5   8  11      123.00      148.79      7.36 o 
   7   8  11      126.15      145.21     12.38 o 
  -5   9  11       23.96       27.46      5.37 o 
  -4   9  11      206.71      220.29      9.66 o 
  -3   9  11      224.02      196.15     16.34 o 
  -2   9  11      119.51      124.19     15.66 o 
  -1   9  11       27.78       36.59      9.68 o 
   0   9  11      289.22      281.18     20.82 o 
   1   9  11      260.90      252.51     12.59 o 
   2   9  11      731.82      658.05     19.63 o 
   3   9  11      155.32      188.80     24.02 o 
   4   9  11      140.59      162.12     10.66 o 
   5   9  11       25.00       48.83      7.59 o 
   6   9  11      216.69      218.61      7.60 o 
  -4  10  11       56.23       67.00     14.77 o 
  -3  10  11        4.81        7.60      4.40 o 
  -2  10  11      278.94      295.74     12.71 o 
  -1  10  11      568.53      548.12     18.50 o 
   0  10  11      508.81      561.65     17.28 o 
   1  10  11        7.95       13.02      5.83 o 
   2  10  11       56.83       61.14      7.67 o 
   3  10  11       32.53       28.86     10.55 o 
   4  10  11     1199.23     1220.62     59.89 o 
   5  10  11       30.91       28.25      7.92 o 
   6  10  11       10.24       16.72      5.22 o 
  -3  11  11      216.05      191.88     10.38 o 
  -2  11  11      195.13      175.75     15.27 o 
  -1  11  11       22.90       23.73      7.90 o 
   0  11  11       10.43        6.11      4.94 o 
   1  11  11      165.73      166.34      7.27 o 
   2  11  11      937.02      927.50     34.94 o 
   3  11  11      851.35      961.97    104.73 o 
   4  11  11      104.54      150.39      9.79 o 
   5  11  11       50.40       63.55     15.81 o 
   6  11  11        8.40       10.82     10.65 o 
  -2  12  11      237.07      231.75     10.19 o 
  -1  12  11      474.67      491.05     17.20 o 
   0  12  11      139.94      166.55      9.26 o 
   1  12  11        6.33       17.28      6.33 o 
   2  12  11       50.72       54.45      5.42 o 
   3  12  11      122.20      100.35     20.82 o 
   4  12  11     1528.88     1529.67     25.53 o 
   5  12  11      205.90      239.42     20.46 o 
  -1  13  11       65.20       90.81     12.25 o 
   0  13  11        0.94        1.47      3.12 o 
   1  13  11      440.77      544.54     26.48 o 
   2  13  11        1.49        9.32      6.17 o 
   3  13  11      362.26      353.99     17.67 o 
   4  13  11       44.07       46.52      9.59 o 
   1  14  11       41.62       23.54     11.73 o 
   2  14  11       27.07       36.39      7.91 o 
   3  14  11      326.03      282.19     19.54 o 
  -2  -7  12       35.36       29.99     15.28 o 
  -1  -7  12      527.46      519.98     23.71 o 
  -4  -6  12      129.55      122.65     13.47 o 
  -3  -6  12      388.53      419.72     14.28 o 
  -2  -6  12      220.43      181.33     10.79 o 
  -1  -6  12       74.56       61.28     12.41 o 
   0  -6  12        8.70       11.05      6.25 o 
   1  -6  12      341.84      352.60     22.38 o 
  -5  -5  12      166.32      171.24     14.58 o 
  -4  -5  12        7.76       11.04      5.07 o 
  -3  -5  12        1.63        5.61      2.81 o 
  -2  -5  12       37.57       40.87      8.62 o 
  -1  -5  12      274.98      264.59     12.07 o 
   0  -5  12        0.63        4.11      5.45 o 
   1  -5  12       21.28       24.60     10.88 o 
   2  -5  12        1.84       17.90     10.19 o 
  -5  -4  12       39.06       37.68     10.17 o 
  -4  -4  12      339.65      361.87     17.51 o 
  -3  -4  12      300.02      326.82     13.79 o 
  -2  -4  12      249.49      336.96     26.17 o 
  -1  -4  12     1639.42     1672.71     21.69 o 
   0  -4  12       51.57       51.42     12.34 o 
   1  -4  12      101.91      167.33     15.50 o 
   2  -4  12      192.57      161.20     21.86 o 
   3  -4  12      373.07      318.43     15.29 o 
  -6  -3  12      172.44      169.17     12.60 o 
  -5  -3  12      169.93      150.67      9.31 o 
  -4  -3  12      135.40      116.28     13.38 o 
  -3  -3  12       29.80       35.83      5.44 o 
  -2  -3  12       51.38       43.21      7.90 o 
  -1  -3  12      401.74      449.14     40.32 o 
   0  -3  12       59.76      104.08     21.55 o 
   1  -3  12      140.30      109.37     17.10 o 
   2  -3  12        1.67       18.56      9.63 o 
   3  -3  12     1292.74     1214.35     46.50 o 
   4  -3  12      381.55      309.42     21.73 o 
  -6  -2  12        9.18       11.91      4.40 o 
  -5  -2  12        8.16        3.48      2.92 o 
  -4  -2  12      377.62      381.81     17.04 o 
  -3  -2  12      225.16      241.31     10.90 o 
  -2  -2  12       30.20       18.12      4.67 o 
  -1  -2  12       13.63       19.94      5.93 o 
   0  -2  12        4.59        7.78      4.25 o 
   1  -2  12      395.08      367.17     26.47 o 
   2  -2  12      180.17      191.60     18.60 o 
   3  -2  12      203.03      224.77     18.93 o 
   4  -2  12       32.98       61.60     10.29 o 
  -6  -1  12       86.00      115.12     11.89 o 
  -5  -1  12      208.61      169.44      9.90 o 
  -4  -1  12       17.17       21.79      9.16 o 
  -3  -1  12       29.24       29.26      7.75 o 
  -2  -1  12       31.44       35.20      8.52 o 
  -1  -1  12      535.77      548.33     10.85 o 
   0  -1  12      154.19      151.85     13.15 o 
   1  -1  12       80.51       60.05      7.59 o 
   2  -1  12       13.91       18.05      6.94 o 
   3  -1  12      160.94      142.21     18.59 o 
   4  -1  12        1.01        6.03      6.39 o 
   5  -1  12       10.30        6.94      5.89 o 
  -6   0  12        7.62        2.15      2.08 o 
  -5   0  12       43.73       27.84     10.13 o 
  -4   0  12       50.18       44.72     11.70 o 
  -3   0  12      390.14      404.21     14.91 o 
  -2   0  12      560.87      611.86     12.26 o 
  -1   0  12      224.65      238.23     14.41 o 
   0   0  12        0.51       12.47      3.08 o 
   1   0  12      612.84      629.42     12.17 o 
   2   0  12      384.69      378.34     16.06 o 
   3   0  12       31.40       32.02      9.98 o 
   4   0  12       89.21       91.65     10.17 o 
   5   0  12      120.68      120.85     15.29 o 
  -6   1  12      185.65      199.58     15.72 o 
  -5   1  12        0.85       13.03      3.72 o 
  -4   1  12       10.00       16.61      5.37 o 
  -3   1  12       77.25       63.42      9.91 o 
  -2   1  12        4.39        7.09      2.83 o 
  -1   1  12      917.03     1004.65     17.63 o 
   0   1  12     1562.54     1511.70     22.87 o 
   1   1  12        2.06        3.70      2.12 o 
   2   1  12       71.59       63.68      6.98 o 
   3   1  12        5.67        5.76      4.44 o 
   4   1  12      291.62      222.62     15.65 o 
   5   1  12       33.98       45.52     11.20 o 
   6   1  12       74.72      103.88     36.18 o 
  -6   2  12       90.68      104.60     10.06 o 
  -5   2  12        2.45        2.17      2.64 o 
  -4   2  12      280.90      290.77     12.80 o 
  -3   2  12      468.12      416.47     13.50 o 
  -2   2  12      194.63      208.94      7.10 o 
  -1   2  12        9.66       25.41      6.43 o 
   0   2  12      118.41      117.58      6.03 o 
   1   2  12      384.51      425.57      9.67 o 
   2   2  12      377.88      383.38      8.83 o 
   3   2  12       96.83      106.21      9.76 o 
   4   2  12       43.16       76.18      6.47 o 
   5   2  12       76.09       51.21     27.54 o 
   6   2  12        4.94        5.76      8.12 o 
  -6   3  12      126.29      107.87     13.40 o 
  -5   3  12        3.11        3.39      2.83 o 
  -4   3  12       67.42       82.78      6.96 o 
  -3   3  12        1.49        1.47      1.91 o 
  -2   3  12      312.05      289.54     10.05 o 
  -1   3  12      436.90      436.28     10.40 o 
   0   3  12      951.63      894.43     18.38 o 
   1   3  12        6.97       10.31      3.56 o 
   2   3  12       12.54       22.81      6.43 o 
   3   3  12        2.09        5.63      2.10 o 
   4   3  12     2075.46     2112.58     78.60 o 
   5   3  12      197.21      236.64     21.85 o 
   6   3  12        1.96       13.49     11.89 o 
  -6   4  12        0.64        1.61      2.83 o 
  -5   4  12       20.10       22.25      5.09 o 
  -4   4  12      547.36      619.37     18.88 o 
  -3   4  12      144.03      120.31      6.42 o 
  -2   4  12      283.16      257.91     11.79 o 
  -1   4  12        8.67        9.73      2.83 o 
   0   4  12        7.82        7.31      1.53 o 
   1   4  12      397.93      347.14      6.90 o 
   2   4  12      590.39      542.53     13.63 o 
   3   4  12      475.01      416.17     11.01 o 
   4   4  12        3.09        4.79      6.79 o 
   5   4  12      266.21      276.39     45.82 o 
   6   4  12      200.91      173.53     29.60 o 
  -6   5  12      130.47      128.61     18.72 o 
  -5   5  12      283.44      312.51     11.26 o 
  -4   5  12      317.81      307.07      8.55 o 
  -3   5  12      202.24      248.52     11.72 o 
  -2   5  12      253.39      271.93     10.89 o 
  -1   5  12        5.54       14.14      3.41 o 
   0   5  12      482.45      481.62     13.41 o 
   1   5  12      147.93      147.35      9.75 o 
   2   5  12        2.05       28.33      3.55 o 
   3   5  12        1.85        9.54      4.02 o 
   4   5  12        3.98       30.29      7.51 o 
   5   5  12      584.21      655.77     38.64 o 
   6   5  12       69.46       74.68     44.86 o 
  -6   6  12       11.85        5.35      3.91 o 
  -5   6  12      445.16      499.37     15.45 o 
  -4   6  12       31.32       34.22     11.73 o 
  -3   6  12      122.02      104.47      6.09 o 
  -2   6  12       27.08       26.19      6.13 o 
  -1   6  12       16.78       18.49      4.18 o 
   0   6  12       31.94       58.49      6.74 o 
   1   6  12     2886.46     2884.58     50.99 o 
   2   6  12      592.79      586.66     18.54 o 
   3   6  12      127.52      151.77     10.96 o 
   4   6  12      176.06      146.80      8.51 o 
   5   6  12      217.28      153.52     25.33 o 
   6   6  12       85.36       51.80     35.16 o 
  -5   7  12       37.76       31.94      9.81 o 
  -4   7  12      119.10      125.84      9.14 o 
  -3   7  12      443.61      521.77     14.08 o 
  -2   7  12       37.39       47.38      6.02 o 
  -1   7  12      355.49      360.11     12.20 o 
   0   7  12      908.17      990.33     19.42 o 
   1   7  12     1316.44     1280.46     30.67 o 
   2   7  12      126.21       83.97      7.49 o 
   3   7  12       12.37       41.24      5.90 o 
   4   7  12       51.98       51.78      6.44 o 
   5   7  12      449.11      395.38     24.30 o 
   6   7  12      148.67      132.37     33.29 o 
  -5   8  12        3.36        3.67      3.70 o 
  -4   8  12       50.34       44.32     15.03 o 
  -3   8  12      663.58      704.88     27.08 o 
  -2   8  12      163.67      178.44     16.47 o 
  -1   8  12       13.88       29.76     10.12 o 
   0   8  12      211.25      206.53     11.85 o 
   1   8  12       35.57       47.00      6.18 o 
   2   8  12        8.37       23.63      8.15 o 
   3   8  12      143.91      162.32     21.14 o 
   4   8  12      115.67      105.53     13.12 o 
   5   8  12       33.18       47.53      6.79 o 
   6   8  12      147.95      151.85     14.74 o 
  -4   9  12       38.14       22.86     13.37 o 
  -3   9  12       31.75       33.33     13.66 o 
  -2   9  12       15.36       35.26     12.17 o 
  -1   9  12      409.33      393.75     15.95 o 
   0   9  12      509.79      484.18     18.58 o 
   1   9  12      175.73      187.55     10.67 o 
   2   9  12        7.12       51.41     10.29 o 
   3   9  12        9.07       20.94      7.43 o 
   4   9  12      116.15       93.26     10.03 o 
   5   9  12      349.77      372.97     16.39 o 
   6   9  12        4.17        5.56      5.79 o 
  -4  10  12       15.10        4.40      3.49 o 
  -3  10  12      413.20      339.25     14.73 o 
  -2  10  12      119.73       90.42     14.68 o 
  -1  10  12       79.92       81.24     10.38 o 
   0  10  12       71.40       64.77      7.29 o 
   1  10  12        1.87        9.73      4.62 o 
   2  10  12      325.09      344.00     10.03 o 
   3  10  12      108.56      107.55     16.71 o 
   4  10  12      304.36      286.73     24.46 o 
   5  10  12        2.58        3.75      3.05 o 
  -3  11  12        6.70        6.79      5.66 o 
  -2  11  12        3.49        3.39      2.63 o 
  -1  11  12      254.45      216.84     15.10 o 
   0  11  12      240.95      267.53     14.39 o 
   1  11  12       37.15       36.85      6.26 o 
   2  11  12       14.54       13.37      9.59 o 
   3  11  12       97.07      117.76     14.88 o 
   4  11  12       93.77       90.55      9.64 o 
   5  11  12      209.72      228.94     12.23 o 
  -2  12  12      494.22      555.96     25.09 o 
  -1  12  12        2.63        2.67      5.24 o 
   0  12  12        8.49       21.15      7.07 o 
   1  12  12       16.20       24.36     10.62 o 
   2  12  12      679.40      639.32     21.56 o 
   3  12  12        0.69        1.61      4.68 o 
   4  12  12      313.68      352.75     18.27 o 
   5  12  12       61.18       50.24     17.38 o 
  -1  13  12       30.18       30.28     14.85 o 
   0  13  12       26.70       36.83     11.10 o 
   1  13  12      343.86      307.74     22.83 o 
   2  13  12       56.40       58.46     10.57 o 
   3  13  12       93.22      157.54     10.55 o 
   4  13  12      116.12       93.27     15.94 o 
  -4  -5  13       84.08       90.01     13.56 o 
  -3  -5  13      515.28      576.73     33.57 o 
  -2  -5  13       11.86       22.50      6.91 o 
  -1  -5  13       28.19       19.46      8.33 o 
   0  -5  13       33.52       36.83     12.69 o 
   1  -5  13       34.70       20.64      7.42 o 
  -4  -4  13      123.35      103.89      8.68 o 
  -3  -4  13       57.34       46.02      8.97 o 
  -2  -4  13      195.94      265.35     24.53 o 
  -1  -4  13       91.65      127.71     12.29 o 
   0  -4  13       19.28       24.52     11.63 o 
   1  -4  13        2.22        1.97      3.66 o 
   2  -4  13        5.78        2.34      4.62 o 
  -5  -3  13       22.29       13.46      5.72 o 
  -4  -3  13       85.98       83.40      9.53 o 
  -3  -3  13      425.75      476.29     14.92 o 
  -2  -3  13      601.38      624.55     20.36 o 
  -1  -3  13      126.96      117.64     12.63 o 
   0  -3  13        0.54        2.13      2.11 o 
   1  -3  13      542.17      559.05     23.71 o 
   2  -3  13      324.84      351.34     20.62 o 
   3  -3  13        7.30       28.91     13.05 o 
  -5  -2  13       68.34       49.35      8.19 o 
  -4  -2  13      338.65      333.46     15.30 o 
  -3  -2  13        4.59        3.95      2.48 o 
  -2  -2  13       15.07        8.07      3.64 o 
  -1  -2  13       11.28       17.77     10.23 o 
   0  -2  13      473.41      391.89     11.15 o 
   1  -2  13       59.73       52.02      7.88 o 
   2  -2  13       47.68       35.70     13.36 o 
   3  -2  13       14.64       11.28      4.72 o 
   4  -2  13      139.71      138.83     13.34 o 
  -6  -1  13        3.73        3.60      2.82 o 
  -5  -1  13        3.52        3.01      3.29 o 
  -4  -1  13        2.27        1.93      2.43 o 
  -3  -1  13      134.71      154.23     10.80 o 
  -2  -1  13      240.79      259.85     11.00 o 
  -1  -1  13        6.24        8.96      3.63 o 
   0  -1  13      100.45      115.90     13.84 o 
   1  -1  13       99.76       83.46     11.34 o 
   2  -1  13      103.99      109.05     12.77 o 
   3  -1  13      194.08      148.63     12.11 o 
   4  -1  13       65.52       66.04     13.15 o 
  -6   0  13       58.83       32.54      8.14 o 
  -5   0  13      375.91      408.51     14.86 o 
  -4   0  13      114.51      144.95     16.13 o 
  -3   0  13       13.11       10.33      3.91 o 
  -2   0  13       22.28       17.69      4.87 o 
  -1   0  13      695.64      699.02     16.03 o 
   0   0  13      893.88      983.68     20.16 o 
   1   0  13       20.36       29.67      6.86 o 
   2   0  13        5.64       19.35      3.85 o 
   3   0  13      139.52      178.05     16.35 o 
   4   0  13       95.61       87.13     19.28 o 
   5   0  13       92.45       96.78     38.62 o 
  -6   1  13        0.56        2.05      3.06 o 
  -5   1  13       22.09       20.79      9.12 o 
  -4   1  13      279.18      207.90     13.73 o 
  -3   1  13      190.22      215.17      9.82 o 
  -2   1  13     1147.97     1077.90     29.10 o 
  -1   1  13      280.74      243.42     11.54 o 
   0   1  13       21.82       13.87      4.53 o 
   1   1  13        6.38        1.41      1.83 o 
   2   1  13      861.93      794.59     23.50 o 
   3   1  13      266.11      255.95     25.16 o 
   4   1  13        1.08        1.49      8.24 o 
   5   1  13       17.03       22.38     12.72 o 
  -6   2  13       75.50       74.43     11.74 o 
  -5   2  13      108.85      107.38      8.44 o 
  -4   2  13        6.11       33.76     10.02 o 
  -3   2  13      427.25      492.58     25.38 o 
  -2   2  13       15.34       70.15      6.75 o 
  -1   2  13     1543.91     1523.20     32.64 o 
   0   2  13      173.30      179.23      7.14 o 
   1   2  13        7.93       18.80      4.42 o 
   2   2  13       10.73       15.20      4.76 o 
   3   2  13       17.61        2.48      9.20 o 
   4   2  13       21.81       35.87     11.39 o 
   5   2  13      146.96      183.00     29.62 o 
  -6   3  13      147.73      151.24     15.12 o 
  -5   3  13       36.09       40.84      8.04 o 
  -4   3  13       15.16        8.07      4.24 o 
  -3   3  13       88.36      106.21     10.19 o 
  -2   3  13      968.82     1024.03     31.08 o 
  -1   3  13      119.98      110.65      8.38 o 
   0   3  13      119.84       99.97      9.91 o 
   1   3  13       78.41      103.27     11.53 o 
   2   3  13      529.11      508.85     18.00 o 
   3   3  13       41.79       10.98     13.38 o 
   4   3  13      270.20      240.04     20.16 o 
   5   3  13      276.52      232.41     25.64 o 
   6   3  13        3.94        7.81      9.57 o 
  -6   4  13       70.63       79.49     15.61 o 
  -5   4  13      196.11      211.75     12.82 o 
  -4   4  13       35.88       37.24     11.77 o 
  -3   4  13      516.85      471.84     12.40 o 
  -2   4  13       90.77       76.99      6.09 o 
  -1   4  13      105.84      109.72     10.34 o 
   0   4  13     1021.38      952.44     22.81 o 
   1   4  13      205.11      203.86      7.39 o 
   2   4  13        0.73        7.71      3.93 o 
   3   4  13       29.48       30.18      8.89 o 
   4   4  13      880.88      879.55     45.38 o 
   5   4  13      111.39       71.94     44.56 o 
   6   4  13      130.17      179.41     21.68 o 
  -5   5  13        2.30       15.13      5.39 o 
  -4   5  13      534.62      457.18     15.10 o 
  -3   5  13       12.89       13.63      3.60 o 
  -2   5  13      262.72      276.04      9.68 o 
  -1   5  13       11.21       19.96      8.91 o 
   0   5  13      435.41      517.84     14.30 o 
   1   5  13      231.67      222.56     10.08 o 
   2   5  13      769.36      877.79    113.42 o 
   3   5  13      791.33      842.19     23.16 o 
   4   5  13      303.99      358.40     22.84 o 
   5   5  13      233.09      222.54     18.92 o 
   6   5  13       55.08       75.47     33.98 o 
  -5   6  13      208.83      224.00     14.69 o 
  -4   6  13      652.57      645.55     19.53 o 
  -3   6  13      153.25      187.62     10.39 o 
  -2   6  13       85.24       53.63      9.81 o 
  -1   6  13       67.64       74.32      7.28 o 
   0   6  13      292.52      341.95     14.40 o 
   1   6  13       52.64       54.46      9.64 o 
   2   6  13        1.31       20.88      6.18 o 
   3   6  13     1114.99     1103.06     62.46 o 
   4   6  13      188.65      161.10     29.99 o 
   5   6  13      107.26      143.12     14.39 o 
   6   6  13        9.01       11.65     18.13 o 
  -5   7  13       13.62       13.89      5.05 o 
  -4   7  13      209.76      220.33     15.39 o 
  -3   7  13       23.08       10.74      5.84 o 
  -2   7  13      683.32      796.29     25.82 o 
  -1   7  13      343.43      392.27     19.76 o 
   0   7  13      108.22      113.79     10.11 o 
   1   7  13      101.22      141.15     14.87 o 
   2   7  13     1151.46     1157.97     38.44 o 
   3   7  13     1543.50     1606.46     60.07 o 
   4   7  13       61.35       80.30      6.69 o 
   5   7  13        2.45        6.75      7.20 o 
   6   7  13      140.56      143.51     25.47 o 
  -4   8  13       52.67       56.48     11.21 o 
  -3   8  13        2.86        3.93      4.35 o 
  -2   8  13       24.94       37.07     10.00 o 
  -1   8  13      177.42      229.11     17.63 o 
   0   8  13       74.49       96.67      8.00 o 
   1   8  13      437.01      439.20     15.78 o 
   2   8  13        2.12       28.81      9.22 o 
   3   8  13        2.71        1.70      3.81 o 
   4   8  13        0.97       19.75      8.60 o 
   5   8  13       65.14       56.05     38.68 o 
   6   8  13       56.39       79.16     12.37 o 
  -4   9  13       87.16       73.77     11.45 o 
  -3   9  13      193.40      193.39     28.95 o 
  -2   9  13      152.15      135.71     16.12 o 
  -1   9  13      197.01      151.06     10.05 o 
   0   9  13       45.83       59.24      7.22 o 
   1   9  13       45.93       41.45      6.84 o 
   2   9  13      443.19      438.04     13.72 o 
   3   9  13       90.10      134.27     15.26 o 
   4   9  13      195.11      189.86      8.48 o 
   5   9  13        1.54        1.09      2.34 o 
  -3  10  13       48.58       69.50     16.99 o 
  -2  10  13        5.73       21.83      8.94 o 
  -1  10  13        1.13        3.77      3.06 o 
   0  10  13      865.04      849.14     31.46 o 
   1  10  13      546.92      596.66     20.97 o 
   2  10  13       97.25       92.64     11.15 o 
   3  10  13       34.84       44.12     10.00 o 
   4  10  13       60.14       60.89      7.78 o 
   5  10  13       63.52       54.90      8.47 o 
  -2  11  13        6.26       19.91      6.60 o 
  -1  11  13      218.38      180.11     13.00 o 
   0  11  13        0.58        2.67      3.49 o 
   1  11  13       72.61       65.29      8.70 o 
   2  11  13       65.52       73.39     13.74 o 
   3  11  13      274.04      303.15     52.34 o 
   4  11  13      196.86      191.47      8.59 o 
   5  11  13       30.95       13.64      8.67 o 
  -1  12  13        1.17        3.18      3.36 o 
   0  12  13      459.10      494.62     15.25 o 
   1  12  13        9.38        9.98      5.04 o 
   2  12  13       10.55       20.77      5.64 o 
   3  12  13        5.80       23.10     13.55 o 
   4  12  13       98.46       75.52     11.79 o 
   1  13  13       59.67       41.68      8.15 o 
   2  13  13      224.63      233.98     19.75 o 
  -3  -4  14       26.98       34.56      8.00 o 
  -2  -4  14       29.59       32.33      9.63 o 
  -1  -4  14      128.23       90.77     14.64 o 
   0  -4  14       15.16       12.94      5.98 o 
   1  -4  14        1.49        2.59      4.06 o 
  -4  -3  14      222.07      238.68     14.58 o 
  -3  -3  14       65.99       66.08      9.67 o 
  -2  -3  14       37.04       40.53     10.87 o 
  -1  -3  14       32.51       21.52      7.79 o 
   0  -3  14      252.64      284.88     20.43 o 
   1  -3  14      177.11      203.36     16.92 o 
   2  -3  14      113.15       87.30     19.28 o 
  -4  -2  14        3.77        5.66      3.48 o 
  -3  -2  14       74.05       80.60     12.10 o 
  -2  -2  14      737.75      765.23     22.66 o 
  -1  -2  14        0.48        3.08      2.18 o 
   0  -2  14        4.29        8.29      3.35 o 
   1  -2  14       20.48       11.87      6.59 o 
   2  -2  14      265.07      246.62     11.40 o 
   3  -2  14      278.39      278.37     20.43 o 
  -5  -1  14       65.90       46.22      8.94 o 
  -4  -1  14      178.17      161.97     14.20 o 
  -3  -1  14      111.11      102.35      7.40 o 
  -2  -1  14        0.18        2.96      2.81 o 
  -1  -1  14       64.85       55.06      5.93 o 
   0  -1  14      128.38      126.89     10.63 o 
   1  -1  14      395.88      403.97     16.68 o 
   2  -1  14        0.95        3.28      3.95 o 
   3  -1  14       85.19       61.18      9.96 o 
  -5   0  14        0.18        4.15      3.05 o 
  -4   0  14        0.24        5.11      3.38 o 
  -3   0  14       41.23       27.38      9.23 o 
  -2   0  14      342.37      414.50     14.81 o 
  -1   0  14       96.83      128.61      6.83 o 
   0   0  14       68.09       63.71     10.68 o 
   1   0  14      213.25      231.64     12.93 o 
   2   0  14       52.85       62.64     13.22 o 
   3   0  14       78.17       66.41     16.68 o 
   4   0  14      121.38      113.88     40.98 o 
  -5   1  14      220.90      220.61     15.64 o 
  -4   1  14      133.81      126.10     10.50 o 
  -3   1  14       63.38       33.51      8.72 o 
  -2   1  14       18.15       37.06      8.72 o 
  -1   1  14      138.23      125.61      9.10 o 
   0   1  14      925.49      813.25     19.70 o 
   1   1  14      988.81     1066.07     53.80 o 
   2   1  14      112.95      125.91     33.11 o 
   3   1  14       97.47       68.78     39.65 o 
   4   1  14       21.41       26.56     18.56 o 
  -5   2  14        0.45        2.31      2.20 o 
  -4   2  14       20.48       26.45      7.81 o 
  -3   2  14        1.48       20.86      5.75 o 
  -2   2  14      137.75      187.63     10.11 o 
  -1   2  14      147.04      156.03      7.39 o 
   0   2  14        2.05        4.68      2.63 o 
   1   2  14       35.78       37.64     12.11 o 
   2   2  14       18.72        5.49      8.51 o 
   3   2  14      100.88      104.14     22.21 o 
   4   2  14      469.65      416.20     27.76 o 
   5   2  14        7.07        4.03      6.52 o 
  -5   3  14       74.95       54.65     11.40 o 
  -4   3  14       81.75       91.54     14.57 o 
  -3   3  14      155.36      141.94     11.54 o 
  -2   3  14      113.48       76.25      7.12 o 
  -1   3  14        0.35       31.81      5.63 o 
   0   3  14      362.97      361.02     13.87 o 
   1   3  14      686.72      667.60     21.30 o 
   2   3  14       26.67       27.56     12.60 o 
   3   3  14       78.27      103.31     33.34 o 
   4   3  14       35.62       41.20     29.85 o 
   5   3  14      191.26      169.06     17.94 o 
  -5   4  14       19.66       10.86      3.87 o 
  -4   4  14        3.68        2.88      2.59 o 
  -3   4  14       99.36       72.78      8.98 o 
  -2   4  14      615.11      580.36     28.32 o 
  -1   4  14     1327.50     1356.77     49.08 o 
   0   4  14       96.43       84.95     12.68 o 
   1   4  14      439.64      464.60     20.19 o 
   2   4  14      451.67      400.31     51.24 o 
   3   4  14      526.02      551.26     36.01 o 
   4   4  14      484.74      527.48     41.55 o 
   5   4  14      420.63      483.29     49.06 o 
  -5   5  14      150.18      136.63     25.41 o 
  -4   5  14       17.83       21.02     10.99 o 
  -3   5  14       36.55       34.01      9.68 o 
  -2   5  14        1.15        2.08      2.20 o 
  -1   5  14        9.31        9.49      5.29 o 
   0   5  14      153.59      171.39      7.87 o 
   1   5  14      327.80      284.58     11.83 o 
   2   5  14        0.44       43.59     10.12 o 
   3   5  14     1375.53     1430.11     71.67 o 
   4   5  14      309.42      276.18     22.31 o 
   5   5  14     1284.96     1360.07     57.02 o 
  -5   6  14        2.78       -1.05      3.97 o 
  -4   6  14      149.04      116.03     16.98 o 
  -3   6  14      317.40      278.08     25.33 o 
  -2   6  14      228.52      239.08     19.78 o 
  -1   6  14      104.52      105.82     10.05 o 
   0   6  14        7.82       12.55      4.65 o 
   1   6  14       56.98       43.16      6.02 o 
   2   6  14       10.30       44.74      6.59 o 
   3   6  14       95.27       83.92     14.99 o 
   4   6  14      558.35      533.56     43.28 o 
   5   6  14      451.55      391.95     45.25 o 
  -4   7  14      957.30      885.15     30.70 o 
  -3   7  14        3.85        8.46      4.06 o 
  -2   7  14      115.89      129.15     12.64 o 
  -1   7  14       64.56       53.92      9.13 o 
   0   7  14      505.32      527.71     21.67 o 
   1   7  14      949.32     1038.04     31.30 o 
   2   7  14        1.85       17.83      6.36 o 
   3   7  14      154.46      172.15     10.59 o 
   4   7  14       28.42       33.77     11.03 o 
   5   7  14      865.06      766.69     41.08 o 
  -4   8  14        5.42        3.11      4.32 o 
  -3   8  14       16.75       13.87      6.36 o 
  -2   8  14       42.27       45.88     12.35 o 
  -1   8  14      351.30      242.13     15.33 o 
   0   8  14        1.83        4.83      4.19 o 
   1   8  14       35.56       43.37      9.36 o 
   2   8  14       92.04      110.89      9.91 o 
   3   8  14       79.89       77.53     10.94 o 
   4   8  14       25.80       50.00      9.28 o 
   5   8  14       38.61       41.98     27.33 o 
  -3   9  14        3.27        5.76      4.61 o 
  -2   9  14        0.49        2.32      2.78 o 
  -1   9  14        8.29       18.27      6.49 o 
   0   9  14       20.16       16.19      7.42 o 
   1   9  14      863.95      859.95     27.94 o 
   2   9  14       61.05       61.63      9.90 o 
   3   9  14       25.65       38.96      7.41 o 
   4   9  14        6.27        8.03      4.83 o 
   5   9  14       35.35       29.19     11.70 o 
  -2  10  14      330.67      302.58     14.96 o 
  -1  10  14      466.65      544.43     20.10 o 
   0  10  14      103.56      123.36     10.74 o 
   1  10  14        3.98        5.95      4.82 o 
   2  10  14      169.04      178.88      8.97 o 
   3  10  14      771.74      834.28    125.76 o 
   4  10  14        8.63        8.04      5.59 o 
  -2  11  14        0.22        6.50      4.91 o 
  -1  11  14        1.94        2.32      3.39 o 
   0  11  14       74.38      102.09      9.77 o 
   1  11  14      341.61      367.20     24.04 o 
   2  11  14      458.49      428.60     15.64 o 
   3  11  14       67.15       66.44     13.03 o 
   4  11  14       22.91       21.69     12.01 o 
   0  12  14       17.07       18.50      8.58 o 
   1  12  14       13.27       10.45      5.31 o 
   2  12  14        0.92        1.28      3.00 o 
   3  12  14      363.69      380.67     21.25 o 
  -2  -3  15       10.78       16.91      7.46 o 
  -1  -3  15       15.17       31.68     12.97 o 
   0  -3  15        0.41        2.50      3.19 o 
  -3  -2  15      149.40       82.44     12.99 o 
  -2  -2  15       34.57       21.82      7.94 o 
  -1  -2  15      148.04      159.01     13.71 o 
   0  -2  15      172.71      133.76     15.33 o 
   1  -2  15      130.14      183.85     14.66 o 
  -4  -1  15       25.35       16.23      6.07 o 
  -3  -1  15        0.26        2.45      2.75 o 
  -2  -1  15      118.46      115.21      7.69 o 
  -1  -1  15       77.77       67.95     10.54 o 
   0  -1  15       13.52       11.00      7.22 o 
   1  -1  15        0.32        3.19      2.89 o 
   2  -1  15      341.53      356.50     33.30 o 
  -4   0  15       56.81       70.08      8.98 o 
  -3   0  15      268.47      285.85     15.84 o 
  -2   0  15       16.06       16.75      4.08 o 
  -1   0  15       33.16       39.43      9.56 o 
   0   0  15      174.75      170.08     20.41 o 
   1   0  15      120.89      106.03     24.26 o 
   2   0  15       96.57       85.40     13.88 o 
   3   0  15       73.73       91.12     20.61 o 
  -4   1  15       66.50       62.55      8.63 o 
  -3   1  15        1.75        2.32      2.59 o 
  -2   1  15      277.27      291.39     12.61 o 
  -1   1  15      500.48      457.38     17.48 o 
   0   1  15       10.53       17.97      8.17 o 
   1   1  15        1.96       11.43     13.37 o 
   2   1  15       93.23       72.53     21.49 o 
   3   1  15      488.60      440.49     32.52 o 
  -4   2  15       66.94       55.16      6.62 o 
  -3   2  15       39.44       31.95     10.84 o 
  -2   2  15      141.31      100.32     16.11 o 
  -1   2  15       37.17       34.42      5.63 o 
   0   2  15       20.50       42.89      8.07 o 
   1   2  15      111.27      141.91     19.31 o 
   2   2  15      175.22      176.30     19.11 o 
   3   2  15       10.44        6.33      8.50 o 
   4   2  15      121.92      118.44     18.79 o 
  -4   3  15        4.09        9.26      5.66 o 
  -3   3  15       20.25        9.02      4.31 o 
  -2   3  15       91.18       93.62     12.48 o 
  -1   3  15      263.85      252.30     15.47 o 
   0   3  15       33.12       47.16     11.88 o 
   1   3  15       34.07       28.41     11.43 o 
   2   3  15       16.16        4.48      8.05 o 
   3   3  15      469.14      432.25     26.75 o 
   4   3  15       53.52       38.10     24.41 o 
  -4   4  15      173.62      179.64     15.42 o 
  -3   4  15        0.82        4.78      4.44 o 
  -2   4  15       82.50       85.61     20.84 o 
  -1   4  15       24.37       13.50      6.67 o 
   0   4  15       27.66       24.54      9.65 o 
   1   4  15      313.45      355.64     28.24 o 
   2   4  15       76.60       87.03     11.29 o 
   3   4  15       44.38       38.80     19.90 o 
   4   4  15      189.26      134.74     42.40 o 
  -4   5  15        2.24        3.05      3.38 o 
  -3   5  15       74.31       43.28     12.62 o 
  -2   5  15       44.03       77.80     13.89 o 
  -1   5  15      339.14      299.97     18.64 o 
   0   5  15        2.53        6.62      4.13 o 
   1   5  15        4.43        1.50      2.39 o 
   2   5  15        0.37        6.71      3.86 o 
   3   5  15      201.75      217.37     37.76 o 
   4   5  15       23.21       17.66     18.55 o 
  -4   6  15       26.55       18.19      7.49 o 
  -3   6  15      107.92       96.44     11.40 o 
  -2   6  15      342.77      315.54     16.09 o 
  -1   6  15        0.60        2.17      3.36 o 
   0   6  15       65.63       62.57     13.80 o 
   1   6  15       34.92       32.52      6.91 o 
   2   6  15      514.37      554.35     91.76 o 
   3   6  15        8.50       15.26     11.28 o 
   4   6  15        2.30       62.48     26.42 o 
  -3   7  15       45.25       34.85     12.27 o 
  -2   7  15       32.72       17.92      6.09 o 
  -1   7  15      321.10      281.03     11.54 o 
   0   7  15      400.60      399.80     20.63 o 
   1   7  15       86.79       66.35     12.10 o 
   2   7  15        2.89        3.10      3.07 o 
   3   7  15      143.98      167.04     14.33 o 
   4   7  15      353.07      421.08     27.87 o 
  -3   8  15       63.41       70.04     13.51 o 
  -2   8  15       18.51        9.64      4.67 o 
  -1   8  15        0.18        2.40      3.41 o 
   0   8  15       54.89       62.92      7.97 o 
   1   8  15      159.62      128.27     13.79 o 
   2   8  15      373.50      340.08     17.10 o 
   3   8  15        3.16        6.17      4.13 o 
   4   8  15       17.28       17.82     12.42 o 
  -2   9  15       17.79        8.60      5.42 o 
  -1   9  15      150.56      123.83     12.39 o 
   0   9  15      266.50      310.84     17.08 o 
   1   9  15       57.95       45.58      8.58 o 
   2   9  15        0.56        2.68      3.01 o 
   3   9  15       28.98       25.15     11.23 o 
   4   9  15       92.90       80.62     20.07 o 
  -2  10  15       15.04        7.26      4.74 o 
  -1  10  15        2.62        0.97      2.96 o 
   0  10  15        2.03        4.49      3.45 o 
   1  10  15      500.17      557.05     17.37 o 
   2  10  15      357.24      373.54     15.60 o 
   3  10  15       58.53       65.00     17.50 o 
   0  11  15      318.20      268.93     17.78 o 
   1  11  15       90.32       87.88     12.44 o 
   2  11  15        0.23        4.28      4.30 o 
  -2  -1  16        6.56        6.37      3.80 o 
  -1  -1  16        0.51        3.00      4.25 o 
   0  -1  16       30.34       19.40     21.35 o 
  -3   0  16       11.31       13.34      5.44 o 
  -2   0  16       16.06       13.51      6.43 o 
  -1   0  16       85.45      115.70      9.37 o 
   0   0  16      194.94      173.90     45.52 o 
   1   0  16       21.35       18.09     18.81 o 
  -3   1  16       35.20       19.78      9.80 o 
  -2   1  16        6.75        5.67      4.18 o 
  -1   1  16       14.96        8.18      9.93 o 
   0   1  16       11.28        7.09      6.32 o 
   1   1  16      363.91      287.86     53.30 o 
   2   1  16      234.57      243.55     39.64 o 
  -3   2  16        2.96        3.85      3.81 o 
  -2   2  16       81.88       86.40     15.39 o 
  -1   2  16       51.02       25.68      8.98 o 
   0   2  16      336.36      301.05     18.92 o 
   1   2  16      266.16      359.84     32.35 o 
   2   2  16        1.96        5.90     13.81 o 
   3   2  16        1.59       16.32     13.20 o 
  -3   3  16      133.82      157.10     11.72 o 
  -2   3  16       56.26       54.14     20.38 o 
  -1   3  16       20.41       23.65      8.47 o 
   0   3  16       15.30       16.54      8.64 o 
   1   3  16      160.36      179.94     44.86 o 
   2   3  16       78.03       46.11     34.75 o 
   3   3  16      209.77      179.13     21.77 o 
  -3   4  16        2.80        4.65      5.39 o 
  -2   4  16      414.87      419.55     24.16 o 
  -1   4  16      113.62       93.53     16.81 o 
   0   4  16      129.26      138.61     12.29 o 
   1   4  16       18.27       12.72      5.77 o 
   2   4  16       30.80       60.12     23.35 o 
   3   4  16       24.58       10.70     12.89 o 
  -3   5  16      528.33      526.42     23.31 o 
  -2   5  16        0.62        2.11      3.72 o 
  -1   5  16        0.24       13.96      5.97 o 
   0   5  16        8.18       31.03     10.72 o 
   1   5  16      132.39      144.39     16.08 o 
   2   5  16        0.60       20.88     15.76 o 
   3   5  16      770.08      826.16     41.91 o 
  -3   6  16       95.14       62.26     12.20 o 
  -2   6  16      217.52      190.59     18.34 o 
  -1   6  16      335.29      289.73     14.52 o 
   0   6  16       58.62       47.56     10.01 o 
   1   6  16       71.99       53.87     11.18 o 
   2   6  16        0.36        2.18      2.88 o 
   3   6  16      175.56      134.45     16.19 o 
  -2   7  16        6.45        9.04     12.37 o 
  -1   7  16        8.50        7.99      3.27 o 
   0   7  16        5.92        7.82      4.81 o 
   1   7  16      243.42      223.94     17.02 o 
   2   7  16      392.87      471.44     67.47 o 
   3   7  16        5.02        4.92      8.83 o 
  -2   8  16      150.59      173.54     14.65 o 
  -1   8  16       70.33       87.67      9.81 o 
   0   8  16      159.03      159.13     14.00 o 
   1   8  16        2.35        4.65      2.94 o 
   2   8  16      102.79      102.36     10.81 o 
   3   8  16       17.02       25.87     10.29 o 
  -1   9  16        1.28        2.46      4.10 o 
   0   9  16       59.72       65.55     12.51 o 
   1   9  16      190.36      178.48     17.40 o 
   2   9  16      102.40      107.75      8.09 o 
   3   9  16       41.27       37.83      7.14 o 
   0  10  16       74.11       74.19     13.72 o 
   1  10  16        0.36        3.27      3.98 o 
   2  10  16      192.22      189.49     12.28 o 
  -1   2  17       12.74       14.81     11.76 o 
   0   2  17        0.38       10.13      9.25 o 
   1   2  17       15.04        5.34      7.18 o 
  -2   3  17       47.14       39.71     12.29 o 
  -1   3  17      367.34      363.77     23.84 o 
   0   3  17      156.74      195.60     18.82 o 
   1   3  17       75.00      102.97     29.54 o 
  -2   4  17      298.40      320.21     41.87 o 
  -1   4  17       30.42       18.48      9.64 o 
   0   4  17       12.59       15.21      6.91 o 
   1   4  17       10.48        7.84      7.93 o 
   2   4  17      202.08      210.54     22.88 o 
  -2   5  17      132.75      153.96     13.21 o 
  -1   5  17      206.47      216.50     17.70 o 
   0   5  17      182.26      146.98     11.88 o 
   1   5  17       51.18       41.65      8.78 o 
   2   5  17       99.01       54.86     40.63 o 
  -1   6  17       29.18       36.41     14.99 o 
   0   6  17        8.29        3.13      3.33 o 
   1   6  17       59.40       37.34     10.16 o 
   2   6  17        6.27       13.92     16.27 o 
  -1   7  17      236.00      256.53     16.07 o 
   0   7  17       67.10       76.66     14.20 o 
   1   7  17        2.15        2.24      3.31 o 
   2   7  17      168.91      238.32     56.03 o 
   0   8  17        8.06        2.84      3.97 o 
   1   8  17       23.07       29.86      9.98 o 
                                                 
